# Supplementary material for: Chiglitazar diminishes the warburg effect through PPARγ/mTOR/PKM2 and increases the sensitivity of imatinib in chronic myeloid leukemia
Source: Exp Hematol Oncol. 2024 Dec 18;13:121. doi: 10.1186/s40164-024-00589-1 (PMC11657277; doi:10.1186/s40164-024-00589-1)
Supplement: Supplementary file 2 — Additional file 2: Table S1. Differential expressed gene list comparing K562R over K562 cells. [file 40164_2024_589_MOESM2_ESM.xls]

## Sheet: DEG_q0.01_absfc2
Gene ID	Ensembl Gene ID	Gene Symbol	Type	log2 (Resistant / WT)	Qvalue (Resistant / WT)	R_1 FPKM	R_2 FPKM	R_3 FPKM	WT_1 FPKM	WT_2 FPKM	WT_3 FPKM
10000	ENSG00000117020	'AKT3'	mRNA	-2.76529	1.61227e-07	0.1	0.18	0.21	0.4	0.53	0.5
100008586	ENSG00000236362	'GAGE12F'	mRNA	3.03416	1.60578e-06	145.79	120.02	137.87	24.88	23.56	5.2
10003	ENSG00000077616	'NAALAD2'	mRNA	2.0327	6.64088e-23	4.48	5.39	4.7	1.45	1.51	1.19
10004	ENSG00000168060	'NAALADL1'	mRNA	-4.54398	1.00777e-11	0.08	0.03	0.08	1.47	1.48	2.13
10008	ENSG00000175538	'KCNE3'	mRNA	3.73486	1.96294e-73	10.6	10.03	9.52	0.88	0.98	0.71
100113407	ENSG00000205269	'TMEM170B'	mRNA	-4.9467	7.70631e-11	0.02	0.01	0.02	0.4	0.41	0.55
100128071	ENSG00000225828	'FAM229A'	mRNA	-4.25433	1.15432e-15	1.21	0.31	0.64	12.74	9.83	22.01
100129543	ENSG00000183850	'ZNF730'	mRNA	-9.4926	1.60288e-14	0	0	0	5.12	4.59	4.87
100129792	ENSG00000198865	'CCDC152'	mRNA	-2.8464	3.64777e-07	0.09	0.11	0.16	0.84	1.19	0.72
100129842	ENSG00000237440	'ZNF737'	mRNA	-2.90753	2.14552e-08	0.1	0.02	0.04	0.46	0.44	0.44
100130733	ENSG00000186105	'LRRC70'	mRNA	-4.16897	9.29274e-47	0.56	0.48	0.39	10.81	8.86	9.68
100131244	ENSG00000230778	'ANKRD63'	mRNA	2.40223	1.09435e-07	0.84	0.87	0.86	0.08	0.26	0.22
100131390	ENSG00000217236	'SP9'	mRNA	-4.88571	8.84958e-05	0	0.06	0	0.39	0.76	0.8
100132074		'FOXO6'	mRNA	2.2962	8.92552e-13	2.86	2.54	3.23	0.74	0.33	0.95
100132399	ENSG00000227488	'GAGE12D'	mRNA	3.34906	1.38415e-76	199.31	173.68	244.17	24.96	15.1	24.31
10014	ENSG00000108840	'HDAC5'	mRNA	-2.39543	1.20245e-80	3.72	2.97	3.11	18.31	18.68	22.23
1002	ENSG00000179242	'CDH4'	mRNA	-2.75241	6.72687e-07	0.04	0.11	0.07	0.56	0.44	0.71
100271927	ENSG00000170667	'RASA4B'	mRNA	-2.48963	2.8779e-14	0.18	0.28	0.18	1.5	1.28	1.21
100288413	ENSG00000226887	'ERVMER34-1'	mRNA	2.51007	2.56595e-16	2.27	2.63	2.55	0.56	0.55	0.38
100288801	ENSG00000172969	'FRG2C'	mRNA	-4.91987	0.00578011	0	0	0	0.15	0.41	0.08
100289635	ENSG00000196458	'ZNF605'	mRNA	-3.40421	2.58236e-33	0.18	0.1	0.12	1.67	1.71	1.44
100316904	ENSG00000205307	'SAP25'	mRNA	-2.76833	1.10056e-35	6.14	3.03	6.34	37.15	35.24	52.28
1004	ENSG00000113361	'CDH6'	mRNA	-4.85057	0.0053896	0	0	0	0.1	0.1	0.04
10040	ENSG00000141198	'TOM1L1'	mRNA	-7.72462	3.81788e-30	0	0.07	0.12	13.54	15.09	14.24
10046	ENSG00000013619	'MAMLD1'	mRNA	-9.03242	2.26024e-13	0	0.02	0	3.21	3.4	3.34
100462977		'MTRNR2L1'	mRNA	-3.01345	2.30945e-19	46.67	29.64	41.21	304.45	277.11	490.51
100462981		'MTRNR2L2'	mRNA	-2.33309	6.24844e-124	2048.5	1817.61	2351.33	12249.3	11447.2	11142.4
100462983		'MTRNR2L3'	mRNA	-3.89061	7.24022e-16	0.82	0.28	0.46	6.53	6.51	10.89
100463482		'MTRNR2L6'	mRNA	-3.53441	3.49994e-11	13.15	5.05	8.46	87.51	89.47	170.75
100463486		'MTRNR2L8'	mRNA	-2.16525	1.06924e-86	1686.55	1611.49	2119.22	9702.91	9396.9	8180.26
100463487		'MTRNR2L9'	mRNA	-3.0545	5.9335e-17	182.94	117.87	162.52	1168.97	1045.56	1726.76
100463488		'MTRNR2L10'	mRNA	-3.61556	2.28352e-20	1.31	0.79	0.82	8.7	11.04	18.62
10052	ENSG00000182963	'GJC1'	mRNA	-4.66966	8.38848e-17	0.03	0.03	0.04	1.08	0.9	0.64
100526835	ENSG00000259030	'FPGT-TNNI3K'	mRNA	2.97274	3.26621e-07	1.03	0.99	0.68	0.07	0.19	0.2
100529239	ENSG00000270800	'RPS10-NUDT3'	mRNA	2.45437	2.7416e-40	18.94	18.71	15.19	2.75	4.88	3.41
100533496	ENSG00000259024	'TVP23C-CDRT4'	mRNA	8.2016	2.26689e-10	0.96	2.27	1.12	0	0	0
100534012	ENSG00000163156	'TNFAIP8L2-SCNM1'	mRNA	-2.28102	9.36716e-05	0.42	0.1	0.33	1.19	1.23	2.07
1006	ENSG00000150394	'CDH8'	mRNA	-7.02151	5.13505e-08	0	0.01	0	0.32	0.45	0.41
10071	ENSG00000205277	'MUC12'	mRNA	-5.72077	0.0001839	0	0	0	0.03	0.05	0.07
10082	ENSG00000183098	'GPC6'	mRNA	-2.37994	1.04756e-05	0.06	0.05	0.08	0.34	0.35	0.41
100820829	ENSG00000263155	'MYZAP'	mRNA	-7.29372	3.4784e-08	0	0	0	1.08	1.17	0.89
100861412	ENSG00000265817	'FSBP'	mRNA	-9.43056	5.71644e-14	0	0	0	2.68	1.13	1.88
1010	ENSG00000154162	'CDH12'	mRNA	2.24545	5.61437e-52	12.49	15.87	13.26	3.37	3.48	3.19
101059953	ENSG00000214940	'NPIPA8'	mRNA	-2.61788	2.18657e-68	3.27	3.14	3.71	23.66	21.47	25.09
10110	ENSG00000101049	'SGK2'	mRNA	-3.40119	2.11051e-08	0.21	0.16	0.08	1.77	1.44	1.92
10125	ENSG00000172575	'RASGRP1'	mRNA	2.22906	1.28017e-07	0.67	1.15	0.67	0.19	0.24	0.17
10129	ENSG00000073910	'FRY'	mRNA	3.89651	6.06586e-08	0.2	0.14	0.22	0.02	0.01	0.01
10142	ENSG00000127914	'AKAP9'	mRNA	-2.04615	7.69452e-65	2.88	3.92	3.21	17.17	14.92	15.46
10152	ENSG00000138443	'ABI2'	mRNA	-2.16362	1.60021e-59	2.92	3.32	2.31	13.7	14.06	15.2
10157	ENSG00000008311	'AASS'	mRNA	-5.20884	1.15999e-84	0.11	0.13	0.27	7.07	6.82	6.88
10170	ENSG00000073737	'DHRS9'	mRNA	2.76462	0.00753744	0.66	0.44	0.56	0	0.12	0.2
10184	ENSG00000145685	'LHFPL2'	mRNA	3.63185	4.39837e-100	8.74	11.08	9.98	0.94	0.86	0.96
101927655		'ZASP'	mRNA	-8.93004	7.26051e-07	0	0	0	4.19	2.26	14.94
10202	ENSG00000100867	'DHRS2'	mRNA	2.02259	2.5486e-29	15.66	13.17	15.41	4.28	4.2	3.98
10217	ENSG00000144677	'CTDSPL'	mRNA	-5.58574	3.00445e-89	0.18	0.16	0.18	9.01	9.57	9.99
1026	ENSG00000124762	'CDKN1A'	mRNA	-2.93637	5.22454e-45	1.43	1.21	1.41	10.83	11.95	12.28
10265	ENSG00000176842	'IRX5'	mRNA	-2.80534	6.21056e-18	0.4	0.55	0.51	3.9	3.32	4.45
102724101	ENSG00000275034	'TP53TG3E'	mRNA	-4.01725	0.000369612	0.12	0.07	0	0.8	0.67	1.84
10280	ENSG00000147955	'SIGMAR1'	mRNA	2.14242	5.03916e-80	73.35	64.23	70.76	16.58	17.31	19.67
10332	ENSG00000104938	'CLEC4M'	mRNA	-5.10726	0.00209985	0	0	0	0.33	0.3	0.4
10345	ENSG00000186439	'TRDN'	mRNA	-2.46652	4.38617e-05	0.19	0.06	0.12	0.44	0.46	0.56
10351	ENSG00000141338	'ABCA8'	mRNA	-8.27876	2.91121e-11	0	0.01	0	1.53	1.44	1.59
10352	ENSG00000116874	'WARS2'	mRNA	4.12166	4.164e-300	69.68	75.37	69.66	4.79	4.49	4.78
10388	ENSG00000196074	'SYCP2'	mRNA	-7.30258	2.04534e-11	0	0.02	0	1.76	1.34	1.44
10389	ENSG00000102098	'SCML2'	mRNA	-3.50398	2.17831e-118	1.36	2.04	1.41	20.2	22.16	20.11
10395	ENSG00000164741	'DLC1'	mRNA	3.33137	1.13922e-130	13.72	17.18	14.55	1.64	1.81	1.82
10402	ENSG00000064225	'ST3GAL6'	mRNA	3.35766	6.03788e-08	0.74	0.82	0.79	0.08	0.18	0.03
10413	ENSG00000137693	'YAP1'	mRNA	4.14671	1.50117e-09	0.56	0.56	0.55	0.03	0.03	0.05
10419	ENSG00000100462	'PRMT5'	mRNA	2.29033	9.58198e-146	202.86	217.91	198.55	46.57	51.49	46.32
1043	ENSG00000169442	'CD52'	mRNA	4.19566	1.70953e-60	118.18	104.7	115.48	7.47	4.8	6.53
10434	ENSG00000120992	'LYPLA1'	mRNA	4.7511	0	1317.13	1709.43	1356.12	56.61	63.94	64.91
10457	ENSG00000136235	'GPNMB'	mRNA	-2.44784	6.16706e-06	0.17	0.19	0.17	1.38	1.03	0.87
10468	ENSG00000134363	'FST'	mRNA	3.20257	6.83898e-05	0.81	0.66	0.6	0.04	0.18	0.04
10472	ENSG00000179456	'ZBTB18'	mRNA	-2.37238	1.16129e-36	1.14	1.13	1.58	8.47	7.51	7.02
10485	ENSG00000125462	'MIR9-1HG'	mRNA	3.60588	0.000326541	1.78	2.82	1.83	0	0.11	0.46
1050	ENSG00000245848	'CEBPA'	mRNA	-3.12347	2.33711e-07	0.11	0.08	0.15	1.35	1.08	0.96
10512	ENSG00000075223	'SEMA3C'	mRNA	-6.35009	1.74016e-06	0	0.01	0	0.53	0.44	0.41
10529	ENSG00000078114	'NEBL'	mRNA	-5.60308	2.645e-30	0.05	0.03	0.02	1.78	1.72	1.68
1053	ENSG00000092067	'CEBPE'	mRNA	5.75733	3.04031e-05	1.19	0.77	1.06	0	0.06	0
10581	ENSG00000185201	'IFITM2'	mRNA	3.02246	3.85912e-70	108.26	91.97	110.2	14.07	10.62	17.14
10590	ENSG00000079689	'SCGN'	mRNA	-5.07425	1.65449e-13	0.11	0.22	0	3.73	4.32	4.58
10602	ENSG00000163171	'CDC42EP3'	mRNA	2.38067	1.20187e-19	1.88	2.26	2.01	0.53	0.36	0.47
10628	ENSG00000265972	'TXNIP'	mRNA	-2.23114	7.39705e-145	43.95	47.7	43.11	244.98	251.21	230.68
10659	ENSG00000048740	'CELF2'	mRNA	3.47622	2.48188e-155	17.79	27.27	19.3	1.74	2.47	2.55
10675	ENSG00000114646	'CSPG5'	mRNA	-2.50944	4.6387e-15	0.7	0.65	0.58	3.35	4.26	4.87
10699	ENSG00000145244	'CORIN'	mRNA	2.91681	1.72107e-11	1.31	1.36	1.26	0.14	0.17	0.15
107	ENSG00000164742	'ADCY1'	mRNA	-4.46545	0.000641514	0.01	0	0.01	0.05	0.1	0.42
10720	ENSG00000213759	'UGT2B11'	mRNA	-6.41898	5.51991e-06	0	0	0	0.69	0.43	0.82
107987155		'OOSP4B'	mRNA	4.15322	5.91657e-06	2.83	2.74	3.35	0.28	0.13	0.14
10800	ENSG00000173198	'CYSLTR1'	mRNA	5.94293	5.93011e-05	0.27	0.4	0.25	0	0	0
10815	ENSG00000168993	'CPLX1'	mRNA	2.38209	1.51332e-07	2.36	1.38	1.69	0.32	0.39	0.47
10826	ENSG00000170271	'FAXDC2'	mRNA	-2.09584	1.17216e-39	2.49	2.31	2.91	13.41	11.72	12.46
10841	ENSG00000160282	'FTCD'	mRNA	-2.2509	4.06736e-05	0.45	0.16	0.25	1.18	1.58	1.89
10878	ENSG00000116785	'CFHR3'	mRNA	-6.58515	2.00283e-06	0	0	0	0.82	1.03	1.12
10903	ENSG00000014914	'MTMR11'	mRNA	-2.76914	2.27358e-10	0.28	0.13	0.29	1.65	1.93	1.72
10917	ENSG00000168903	'BTNL3'	mRNA	5.18229	0.000340877	0.37	0.42	0.41	0.03	0	0
10940	ENSG00000104356	'POP1'	mRNA	2.02617	2.07736e-57	13.68	14.92	12.9	3.74	4.29	3.63
10957	ENSG00000146278	'PNRC1'	mRNA	-2.12167	2.6706e-51	6.48	5.5	6.77	32.9	27.02	32.84
10970	ENSG00000136026	'CKAP4'	mRNA	-4.84235	0.00601418	0	0	0	0.13	0.2	0.08
10979	ENSG00000073712	'FERMT2'	mRNA	-5.27487	5.65076e-17	0.09	0.02	0.07	2.63	1.84	2.36
10981	ENSG00000118508	'RAB32'	mRNA	-8.87297	8.10352e-13	0.08	0	0	11.9	18.29	16.64
11005	ENSG00000133710	'SPINK5'	mRNA	-2.55582	3.67864e-44	1.11	1.28	1.37	9.21	8.53	7.59
110091775	ENSG00000265590	'CFAP298-TCP10L'	mRNA	2.70268	2.30476e-09	1.07	0.71	0.98	0.11	0.19	0.22
11010	ENSG00000139278	'GLIPR1'	mRNA	-3.33403	3.74892e-34	0.23	0.22	0.22	2.57	2.61	2.46
11037	ENSG00000243244	'STON1'	mRNA	3.064	5.27697e-20	1.34	1.88	1.3	0.22	0.18	0.21
1106	ENSG00000173575	'CHD2'	mRNA	-2.0523	6.95317e-65	9.41	12.1	10.76	55.33	47.66	42.29
11093	ENSG00000160323	'ADAMTS13'	mRNA	-2.67351	1.12028e-08	0.14	0.07	0.13	0.72	0.84	0.93
11094	ENSG00000160325	'CACFD1'	mRNA	-5.07016	7.4948e-45	0.19	0.22	0.2	6.74	7.3	8.31
11098	ENSG00000150687	'PRSS23'	mRNA	3.66999	0.00181473	0.27	0.17	0.29	0.07	0	0
11099	ENSG00000070778	'PTPN21'	mRNA	-3.14814	2.25047e-17	0.09	0.13	0.12	1.17	1.05	1.17
11117	ENSG00000138080	'EMILIN1'	mRNA	2.81583	2.32009e-72	12.38	10.37	11.46	1.76	1.68	2.14
11149	ENSG00000112276	'BVES'	mRNA	-5.35921	3.62315e-13	0.04	0.01	0.01	0.98	1.1	0.92
11151	ENSG00000102879	'CORO1A'	mRNA	3.01202	1.2047e-20	7.47	5.01	7.19	0.57	1.11	1.04
11182	ENSG00000160326	'SLC2A6'	mRNA	-3.28964	0.000422868	0.06	0	0.09	0.51	0.53	0.68
11212	ENSG00000147471	'PLPBP'	mRNA	2.04444	1.41818e-77	41.61	45.39	43.59	13.09	14.25	12.64
11226	ENSG00000139629	'GALNT6'	mRNA	2.99246	1.28672e-66	6.72	6.02	7.16	1.01	0.79	1.09
11230	ENSG00000243279	'PRAF2'	mRNA	-2.10044	4.91669e-05	0.6	0.66	0.55	1.87	2.46	4.38
11245	ENSG00000166073	'GPR176'	mRNA	-7.12747	9.43256e-08	0	0	0	0.5	0.48	0.7
112476	ENSG00000167371	'PRRT2'	mRNA	-2.71463	4.23556e-09	0.24	0.21	0.15	1.42	1.48	1.61
112483	ENSG00000141504	'SAT2'	mRNA	-2.04168	5.17974e-24	7.52	4.52	7.57	30.94	29.86	30.49
11259	ENSG00000168386	'FILIP1L'	mRNA	-2.09044	4.7857e-14	0.67	0.6	0.74	4	3.31	2.64
11278	ENSG00000118922	'KLF12'	mRNA	2.31878	6.52829e-22	1.1	1.57	1.14	0.32	0.3	0.25
11309	ENSG00000137491	'SLCO2B1'	mRNA	3.92094	4.37601e-125	16.53	15.32	16.47	0.88	1.28	1.64
113177	ENSG00000099840	'IZUMO4'	mRNA	-2.95839	1.64242e-05	0.21	0.19	0.58	2.6	3.03	2.87
11320	ENSG00000071073	'MGAT4A'	mRNA	-2.98993	5.68792e-17	0.19	0.09	0.08	1.24	1.18	0.96
113230	ENSG00000141854	'MISP3'	mRNA	-2.14047	1.75596e-07	1.05	0.42	0.76	4.16	2.75	4.18
11326	ENSG00000155659	'VSIG4'	mRNA	4.76596	0.00753595	0.12	0.26	0.25	0	0	0
113263	ENSG00000106415	'GLCCI1'	mRNA	-2.65218	6.96883e-85	1.66	1.84	1.68	12.38	12.16	12.84
1136	ENSG00000080644	'CHRNA3'	mRNA	-4.29326	0.00820897	0.02	0	0	0.22	0.13	0.23
113835	ENSG00000197134	'ZNF257'	mRNA	-5.60741	1.00149e-14	0.02	0.05	0.02	1.78	1.74	1.77
1139	ENSG00000175344	'CHRNA7'	mRNA	-5.666	2.89441e-12	0.02	0.01	0.02	0.96	1.05	0.82
114112	ENSG00000197763	'TXNRD3'	mRNA	-4.19123	2.7788e-22	0.18	0.17	0.1	2.61	3.37	3.48
114132	ENSG00000161640	'SIGLEC11'	mRNA	-5.61234	0.00026687	0	0	0	0.2	0.28	0.31
114625	ENSG00000164010	'ERMAP'	mRNA	-2.39976	2.60928e-129	10.6	12.47	11.01	68.7	70.84	66.4
114827	ENSG00000142621	'FHAD1'	mRNA	2.06333	0.00193203	0.44	0.28	0.19	0.05	0.09	0.12
114836	ENSG00000162739	'SLAMF6'	mRNA	2.29742	9.60007e-12	2.1	2.62	2.5	0.46	0.47	0.68
114991	ENSG00000157657	'ZNF618'	mRNA	-8.06155	3.11986e-10	0	0	0	0.37	0.36	0.54
115	ENSG00000162104	'ADCY9'	mRNA	-7.9938	7.74712e-20	0.03	0	0	2.31	2.2	3.07
115207	ENSG00000178695	'KCTD12'	mRNA	3.56625	6.68384e-46	2.8	3.06	3.05	0.3	0.38	0.18
115548	ENSG00000157107	'FCHO2'	mRNA	-2.38549	2.77871e-92	4.11	5.03	3.88	25.62	25.01	27.56
115560	ENSG00000186446	'ZNF501'	mRNA	5.14576	1.21631e-07	0.75	0.84	0.7	0.05	0.03	0
115701	ENSG00000198796	'ALPK2'	mRNA	4.85168	0.00121527	0.1	0.09	0.09	0.01	0	0
115703	ENSG00000004777	'ARHGAP33'	mRNA	-2.83034	4.49909e-40	1.74	1.18	1.89	10.58	10.58	18.31
115704	ENSG00000142459	'EVI5L'	mRNA	-2.75678	1.58199e-27	0.55	0.52	0.53	3.5	3.85	5.07
115727	ENSG00000171777	'RASGRP4'	mRNA	2.27748	2.88044e-11	2.08	1.67	2.17	0.44	0.46	0.6
115827	ENSG00000152932	'RAB3C'	mRNA	3.87845	6.65977e-09	0.29	0.26	0.34	0.03	0.03	0.01
115908	ENSG00000164932	'CTHRC1'	mRNA	5.38018	1.19031e-29	11.12	11.53	11.53	0.23	0.59	0.09
116135	ENSG00000179796	'LRRC3B'	mRNA	7.1993	1.88643e-08	2.61	3.33	2.87	0	0	0.07
116412	ENSG00000152475	'ZNF837'	mRNA	-2.04244	2.26954e-05	0.51	0.35	0.28	1.61	1.46	2.32
116444	ENSG00000116032	'GRIN3B'	mRNA	-3.55953	3.12321e-06	0.07	0.04	0.04	0.52	0.53	1.04
116832	ENSG00000163923	'RPL39L'	mRNA	2.0052	7.8383e-52	116.95	103.64	119.89	33.47	31.65	27.26
116835	ENSG00000132622	'HSPA12B'	mRNA	3.15594	4.26403e-11	1.8	0.95	1.68	0.19	0.13	0.26
116966	ENSG00000150627	'WDR17'	mRNA	5.76574	8.07768e-26	1.16	1.93	1.49	0.04	0.02	0.03
116986	ENSG00000135439	'AGAP2'	mRNA	3.04787	0.00534478	0.19	0.14	0.09	0.01	0.03	0.02
117157	ENSG00000198574	'SH2D1B'	mRNA	6.03083	3.85912e-05	0.26	0.35	0.45	0	0	0
117245	ENSG00000168004	'PLAAT5'	mRNA	5.81212	0.000103462	0.26	0.26	0.22	0	0	0
117247	ENSG00000112394	'SLC16A10'	mRNA	5.7204	4.81333e-40	1.42	1.67	1.57	0.04	0.02	0.05
117579	ENSG00000171136	'RLN3'	mRNA	2.85455	0.000122038	1.31	2.38	1.49	0.27	0.35	0.18
1187	ENSG00000186510	'CLCNKA'	mRNA	-5.15321	2.0442e-05	0	0.03	0.03	1.09	0.55	0.86
118738	ENSG00000265763	'ZNF488'	mRNA	6.32228	1.91499e-06	0.61	0.62	0.5	0.02	0	0
118788	ENSG00000155629	'PIK3AP1'	mRNA	3.14696	3.11891e-08	0.66	0.67	0.48	0.13	0.05	0.05
1188	ENSG00000184908	'CLCNKB'	mRNA	-2.4561	0.000249424	0.17	0.24	0.07	0.88	0.65	1.53
119710	ENSG00000166352	'IFTAP'	mRNA	2.79799	3.83325e-47	36.94	32.22	39.83	6.88	6.27	4.97
120892	ENSG00000188906	'LRRK2'	mRNA	5.30225	1.77995e-31	1.11	1.66	1.3	0.07	0.03	0.02
121006	ENSG00000185958	'FAM186A'	mRNA	3.40299	7.53095e-08	0.25	0.48	0.37	0.06	0.04	0.01
121227	ENSG00000139263	'LRIG3'	mRNA	-6.38539	6.02702e-06	0	0	0	0.33	0.26	0.4
122618	ENSG00000166428	'PLD4'	mRNA	5.25239	0.00133846	0.05	0.08	0.1	0	0	0
1236	ENSG00000126353	'CCR7'	mRNA	6.04401	2.94991e-30	7.22	6.85	6.6	0.16	0	0.21
1237	ENSG00000179934	'CCR8'	mRNA	4.54036	0.00374387	0.33	0.54	0.5	0	0	0.06
1238	ENSG00000144648	'ACKR2'	mRNA	2.62575	8.75616e-11	1.34	1.51	2.26	0.33	0.32	0.29
123803	ENSG00000157045	'NTAN1'	mRNA	-2.01321	6.56009e-20	4.16	3.35	3.47	14.27	16.41	17.63
123904	ENSG00000188038	'NRN1L'	mRNA	-4.13064	1.11224e-08	0.91	0	0.39	6.92	6.28	11.4
124590	ENSG00000182040	'USH1G'	mRNA	-4.29842	4.92973e-05	0.04	0	0.02	0.56	0.33	0.49
124751	ENSG00000184619	'KRBA2'	mRNA	-4.51867	4.14244e-07	0.08	0	0.08	1.36	0.86	0.88
125111	ENSG00000183153	'GJD3'	mRNA	2.07136	1.27544e-37	8.59	7.29	7.55	1.89	2.03	2.49
125965	ENSG00000160471	'COX6B2'	mRNA	-2.54596	2.45713e-06	0.33	0.22	0.36	1.74	1.61	2.23
126231	ENSG00000189144	'ZNF573'	mRNA	-6.10448	5.49101e-06	0	0.04	0	0.87	0.81	0.97
1268	ENSG00000118432	'CNR1'	mRNA	-9.28981	7.34179e-14	0	0	0	1.73	1.36	1.85
126859	ENSG00000162779	'AXDND1'	mRNA	4.65254	0.00269217	0.28	0.15	0.15	0.02	0	0
1272	ENSG00000018236	'CNTN1'	mRNA	5.94043	7.0977e-05	0.15	0.19	0.08	0	0	0
127343	ENSG00000197587	'DMBX1'	mRNA	-3.45865	2.55849e-83	0.62	0.69	0.6	8	7.87	8.52
1280	ENSG00000139219	'COL2A1'	mRNA	-5.29028	0.000222789	0	0	0.01	0.25	0.19	0.26
1281	ENSG00000168542	'COL3A1'	mRNA	4.66955	0.00990352	0.05	0.05	0.08	0	0	0
1291	ENSG00000142156	'COL6A1'	mRNA	-4.8678	1.4857e-17	0.07	0	0.09	1.68	1.52	1.88
1292	ENSG00000142173	'COL6A2'	mRNA	-4.92875	0.000999926	0.02	0	0	0.21	0.36	0.21
129293	ENSG00000186854	'TRABD2A'	mRNA	5.40695	2.39681e-25	4.79	4.62	4.26	0.17	0.1	0.05
1299	ENSG00000092758	'COL9A3'	mRNA	-2.06226	0.00131275	0.24	0.12	0.12	0.6	0.87	0.79
130367	ENSG00000163082	'SGPP2'	mRNA	2.67183	5.26418e-18	1.77	1.81	1.54	0.4	0.27	0.26
130399	ENSG00000123612	'ACVR1C'	mRNA	3.89955	3.52166e-22	0.74	1.11	0.84	0.07	0.08	0.06
1306	ENSG00000204291	'COL15A1'	mRNA	-6.05684	1.60503e-136	0.19	0.24	0.18	14.64	15.38	15.93
131034	ENSG00000196353	'CPNE4'	mRNA	5.18015	0.00158415	0.12	0.12	0.1	0	0	0
131405	ENSG00000206557	'TRIM71'	mRNA	-5.95051	1.94837e-07	0	0.02	0	0.42	0.38	0.32
131540	ENSG00000163958	'ZDHHC19'	mRNA	2.20673	0.000220518	2.22	1.51	2.22	0.29	0.21	0.97
1316	ENSG00000067082	'KLF6'	mRNA	-2.08173	1.23225e-63	3.6	3.43	3.55	18.07	17.6	15.61
132014	ENSG00000163701	'IL17RE'	mRNA	-3.3258	0.000417871	0.05	0	0.09	0.53	0.38	0.71
132430	ENSG00000254535	'PABPC4L'	mRNA	6.81873	8.91589e-27	2.65	3.71	3.12	0.02	0.08	0
133	ENSG00000148926	'ADM'	mRNA	-5.26002	3.55552e-19	0.16	0.11	0.17	7.36	5.52	5.89
133746	ENSG00000152409	'JMY'	mRNA	-2.07697	1.00485e-28	0.53	0.87	0.64	3.42	3.44	3.01
134147	ENSG00000164237	'CMBL'	mRNA	2.42619	2.60425e-212	136.22	139.01	136.39	29.12	29.68	28.87
134957	ENSG00000164506	'STXBP5'	mRNA	2.24051	3.42838e-94	28.49	37.12	30.68	7.76	7.69	8.03
135228	ENSG00000156535	'CD109'	mRNA	2.15614	7.96945e-17	0.96	1.16	1.2	0.25	0.26	0.36
135293	ENSG00000146281	'PM20D2'	mRNA	-4.20556	2.20006e-64	0.25	0.34	0.25	5.63	6.17	5.9
1356	ENSG00000047457	'CP'	mRNA	5.31152	0.00132652	0.05	0.2	0.1	0	0	0
135892	ENSG00000146755	'TRIM50'	mRNA	-6.1555	1.11099e-17	0.11	0.04	0.04	4.18	4.54	6.99
1359	ENSG00000163751	'CPA3'	mRNA	5.10944	0.0021234	0.31	0.22	0.32	0	0	0
136	ENSG00000170425	'ADORA2B'	mRNA	2.47856	2.86166e-29	9.96	9.93	8.81	2.17	2.18	1.47
1363	ENSG00000109472	'CPE'	mRNA	5.72927	3.24735e-05	0.57	0.56	0.5	0.03	0	0
136853	ENSG00000146700	'SSC4D'	mRNA	-2.59097	0.000994133	0.08	0.08	0.08	0.33	0.54	0.81
137695	ENSG00000167904	'TMEM68'	mRNA	3.72303	0	193.38	216.65	207.39	17.91	17.8	17.81
137868	ENSG00000185053	'SGCZ'	mRNA	2.24466	5.42836e-16	1.28	1.41	1.03	0.34	0.31	0.27
138009	ENSG00000176566	'DCAF4L2'	mRNA	-8.66364	3.99523e-16	0.02	0	0.02	6.79	7.39	6.28
138065	ENSG00000165188	'RNF183'	mRNA	-3.08068	3.58462e-05	0.14	0.04	0.15	0.62	1.21	0.67
138429	ENSG00000167103	'PIP5KL1'	mRNA	-2.50191	3.8385e-08	0.5	0.24	0.39	1.98	2.08	2.66
139420	ENSG00000224960	'PPP4R3C'	mRNA	-6.70251	1.42668e-06	0	0	0	0.63	0.6	0.28
139425	ENSG00000226372	'DCAF8L1'	mRNA	-5.94295	5.45164e-05	0	0	0	0.26	0.27	0.28
139604	ENSG00000189023	'MAGEB16'	mRNA	3.56252	1.10141e-106	30.12	33.58	30.77	3.34	2.98	2.76
139728	ENSG00000130822	'PNCK'	mRNA	-3.19035	5.27686e-60	3	1.51	2.65	26.75	23.92	28.03
140685	ENSG00000130584	'ZBTB46'	mRNA	-3.43674	2.83032e-25	0.21	0.09	0.22	2.39	1.89	2.21
140710	ENSG00000149639	'SOGA1'	mRNA	-2.06159	3.6457e-52	0.94	1.07	0.86	4.07	4.71	5.08
1410	ENSG00000109846	'CRYAB'	mRNA	-2.93495	2.36239e-11	1.25	0.78	0.97	8.42	8.17	9.19
142680	ENSG00000198569	'SLC34A3'	mRNA	-4.93801	0.00499072	0	0	0	0.09	0.37	0.27
143098	ENSG00000150054	'MPP7'	mRNA	-4.24562	1.42247e-07	0.01	0.03	0.03	0.49	0.49	0.5
143662	ENSG00000169550	'MUC15'	mRNA	-10.7692	1.12791e-18	0	0	0	7.86	7.14	8.46
143689	ENSG00000134627	'PIWIL4'	mRNA	3.34842	6.4347e-40	5	5.28	5	0.55	0.5	0.67
1439	ENSG00000100368	'CSF2RB'	mRNA	9.69012	2.60835e-15	4	4.82	4	0	0.02	0
144100	ENSG00000166689	'PLEKHA7'	mRNA	-2.78778	2.25782e-13	0.24	0.09	0.15	1.18	1.22	1.39
144165	ENSG00000139174	'PRICKLE1'	mRNA	2.53803	1.29319e-20	1.62	2.35	1.93	0.45	0.43	0.28
144568	ENSG00000166535	'A2ML1'	mRNA	-4.58305	2.03184e-07	0.04	0.04	0	0.51	0.68	0.64
145748	ENSG00000183060	'LYSMD4'	mRNA	-10.0997	2.04033e-16	0	0	0	6.22	7.26	6.09
146206	ENSG00000159753	'CARMIL2'	mRNA	-2.80114	1.86402e-05	0.19	0	0.07	0.51	0.54	1.07
146223	ENSG00000183723	'CMTM4'	mRNA	-2.08036	1.04837e-79	3.58	2.94	3.44	16.93	16.46	17.1
146325	ENSG00000161992	'PRR35'	mRNA	-3.90455	0.00468122	0.03	0	0.03	0.23	0.44	0.48
146330	ENSG00000127585	'FBXL16'	mRNA	-3.39944	1.46927e-12	0.06	0.14	0.21	1.38	1.24	2.32
146429	ENSG00000259803	'SLC22A31'	mRNA	-5.39497	0.00015535	0.05	0	0	0.86	0.61	1.15
146434	ENSG00000167981	'ZNF597'	mRNA	-4.67536	3.576e-19	0.03	0.06	0.05	1.42	1.44	1.22
1465	ENSG00000159176	'CSRP1'	mRNA	7.34508	5.12102e-32	13.44	12.91	15.3	0.24	0.05	0
147686	ENSG00000196724	'ZNF418'	mRNA	5.00432	3.67529e-05	0.4	0.43	0.41	0.02	0.02	0
147837	ENSG00000188868	'ZNF563'	mRNA	-2.34541	0.00108228	0.11	0.11	0.09	0.6	0.61	0.56
147968	ENSG00000182472	'CAPN12'	mRNA	-2.44648	2.06977e-11	0.36	0.23	0.42	2.04	1.77	2.32
148198	ENSG00000197360	'ZNF98'	mRNA	-5.61159	0.000315649	0	0.03	0	0.52	0.24	0.31
148213	ENSG00000196172	'ZNF681'	mRNA	-3.87967	3.47486e-54	0.19	0.29	0.21	3.57	3.44	4.54
148398	ENSG00000187634	'SAMD11'	mRNA	-3.55615	0.000381969	0.03	0.06	0.03	0.39	0.58	0.66
148641	ENSG00000183780	'SLC35F3'	mRNA	-3.95314	3.53322e-68	0.77	0.54	0.56	10.33	12.64	12.13
149175	ENSG00000185090	'MANEAL'	mRNA	-2.0432	4.05262e-08	0.41	0.42	0.49	1.74	2.19	2.1
149233	ENSG00000162594	'IL23R'	mRNA	4.82191	1.4859e-13	1.74	2.02	1.31	0.06	0.08	0.06
149473	ENSG00000159214	'CCDC24'	mRNA	-2.11977	6.77109e-06	0.76	0.41	0.69	2.7	2.78	3.82
149483	ENSG00000159588	'CCDC17'	mRNA	-3.7375	4.54424e-09	0.1	0.07	0.14	1.5	1.35	1.79
149499	ENSG00000160838	'LRRC71'	mRNA	3.78525	8.54433e-05	0.81	0.57	0.75	0.09	0.04	0.05
1496	ENSG00000066032	'CTNNA2'	mRNA	-5.75934	0.000133422	0	0	0	0.25	0.32	0.28
150350	ENSG00000176177	'ENTHD1'	mRNA	5.0563	2.78932e-07	0.93	0.76	1.07	0	0	0.1
150771	ENSG00000198885	'ITPRIPL1'	mRNA	6.92131	8.06962e-24	5.34	5.13	5.25	0.05	0.04	0.04
151056	ENSG00000163803	'PLB1'	mRNA	4.08765	4.63254e-09	0.53	0.42	0.56	0.02	0.03	0.07
151126	ENSG00000144331	'ZNF385B'	mRNA	-6.09092	3.68974e-05	0	0	0	0.23	0.49	0.23
151242	ENSG00000150722	'PPP1R1C'	mRNA	-2.45086	0.000418669	0.16	0.19	0.41	1.55	2.13	1.49
151887	ENSG00000091986	'CCDC80'	mRNA	2.0905	0.00137516	0.41	0.27	0.39	0.04	0.11	0.15
1520	ENSG00000163131	'CTSS'	mRNA	3.0883	4.00852e-45	4.87	5.99	5.37	0.72	0.87	0.61
152007	ENSG00000122694	'GLIPR2'	mRNA	-6.94725	2.5464e-10	0.05	0	0.04	3.96	4.18	3.21
152404	ENSG00000144847	'IGSF11'	mRNA	2.24866	9.58841e-27	4.67	6.13	4.96	1.23	1.45	1.16
1525	ENSG00000154639	'CXADR'	mRNA	-6.48007	4.02524e-06	0.01	0	0	0.24	0.17	0.39
1528	ENSG00000166347	'CYB5A'	mRNA	5.30322	1.63553e-48	6.48	6.21	5.85	0.23	0.1	0.22
153	ENSG00000043591	'ADRB1'	mRNA	-7.06478	1.27051e-07	0	0	0	0.7	0.65	0.66
153222	ENSG00000164463	'CREBRF'	mRNA	-2.36872	4.06999e-65	1.15	1.47	1.25	8.08	8.59	8.46
153328	ENSG00000145832	'SLC25A48'	mRNA	6.27198	2.41995e-06	0.79	0.96	0.92	0	0.04	0
153643	ENSG00000153347	'FAM81B'	mRNA	3.31357	0.00669755	0.41	0.72	0.43	0	0.06	0.12
1540	ENSG00000083799	'CYLD'	mRNA	-3.0619	1.95729e-85	0.67	0.61	0.66	6.8	6.08	5.73
154091	ENSG00000146411	'SLC2A12'	mRNA	4.30123	4.86657e-12	0.74	0.96	0.52	0.03	0.08	0.02
154215	ENSG00000188580	'NKAIN2'	mRNA	3.39886	5.11843e-05	0.51	0.55	0.47	0.11	0.05	0
155382	ENSG00000176428	'VPS37D'	mRNA	-2.09033	0.00480865	0.29	0.24	0.1	0.61	0.96	1.51
1572	ENSG00000197446	'CYP2F1'	mRNA	-2.52981	4.24146e-13	0.54	0.62	0.82	3.59	3.97	5.4
157285	ENSG00000275342	'PRAG1'	mRNA	3.62093	8.00706e-15	1.03	0.99	1.01	0.1	0.08	0.1
157574	ENSG00000214050	'FBXO16'	mRNA	2.83324	2.07932e-06	2.33	1.9	2.38	0.29	0.58	0.16
157695	ENSG00000180190	'TDRP'	mRNA	-6.50373	4.3001e-06	0	0	0	0.59	0.23	0.43
157753	ENSG00000164841	'TMEM74'	mRNA	2.89076	4.79683e-06	0.26	0.38	0.34	0.02	0.06	0.07
158056	ENSG00000177943	'MAMDC4'	mRNA	-2.08794	1.4754e-15	0.81	0.48	0.79	3.12	3.07	3.96
1583	ENSG00000140459	'CYP11A1'	mRNA	-4.53626	1.9881e-19	0.13	0.21	0.17	4.52	4.54	4.28
158326	ENSG00000164946	'FREM1'	mRNA	-3.08011	0.000597295	0.06	0.01	0	0.19	0.17	0.15
158399	ENSG00000173258	'ZNF483'	mRNA	-2.14017	2.39812e-18	0.22	0.19	0.32	1.07	1.16	1.27
158584	ENSG00000165591	'FAAH2'	mRNA	-6.21457	3.35196e-08	0.04	0	0.04	2.31	2.2	2
158866	ENSG00000102383	'ZDHHC15'	mRNA	6.66367	3.37423e-07	0.61	0.62	0.55	0.01	0	0
1592	ENSG00000095596	'CYP26A1'	mRNA	-4.47049	2.11093e-34	0.46	0.23	0.15	7.32	6.47	7.44
159989	ENSG00000165325	'DEUP1'	mRNA	3.09344	5.08476e-32	5.07	6.08	5.11	0.53	0.78	0.87
1601	ENSG00000153071	'DAB2'	mRNA	3.8708	6.14188e-167	19.92	22.15	19.98	1.85	1.4	1.6
1602	ENSG00000276644	'DACH1'	mRNA	4.04325	4.22483e-51	3.55	4.01	3.37	0.29	0.28	0.19
160335	ENSG00000179104	'TMTC2'	mRNA	2.11517	5.22319e-05	0.5	0.54	0.34	0.33	0.16	0.07
160851	ENSG00000102780	'DGKH'	mRNA	-2.85945	8.53073e-45	0.13	0.18	0.19	1.38	1.4	1.42
161176	ENSG00000176438	'SYNE3'	mRNA	2.91305	3.14144e-25	1	0.85	0.67	0.12	0.12	0.15
161357	ENSG00000139915	'MDGA2'	mRNA	-2.61025	0.000297008	0.05	0.04	0.04	0.33	0.25	0.34
161502	ENSG00000156206	'CFAP161'	mRNA	-2.90395	5.6865e-08	0.34	0.29	0.2	2.69	3.05	2.39
162466	ENSG00000173868	'PHOSPHO1'	mRNA	3.13261	3.97447e-06	1.34	0.96	0.89	0.04	0.12	0.26
162494	ENSG00000141314	'RHBDL3'	mRNA	-3.85388	6.06926e-05	0.02	0	0.05	0.34	0.29	0.38
162963	ENSG00000167554	'ZNF610'	mRNA	2.85251	0.00586462	0.39	0.46	0.36	0.16	0.04	0
162972	ENSG00000251369	'ZNF550'	mRNA	-2.23316	5.10694e-29	0.86	1.19	1	6.52	5.86	5.39
163115		'ZNF781'	mRNA	-7.80077	1.51434e-09	0	0	0	1.2	0.91	1.14
163183	ENSG00000181392	'SYNE4'	mRNA	-4.42472	0.000640207	0	0.17	0	0.81	1.16	0.91
163223	ENSG00000196109	'ZNF676'	mRNA	-6.24819	1.17173e-05	0	0	0	0.36	0.4	0.42
163227	ENSG00000197020	'ZNF100'	mRNA	-12.0184	3.51212e-23	0	0	0	10.79	10.64	10.89
163255	ENSG00000171817	'ZNF540'	mRNA	-2.56803	2.4155e-13	0.37	0.36	0.26	2.46	1.97	2.2
163589	ENSG00000162782	'TDRD5'	mRNA	-3.01157	2.1085e-09	0.15	0.27	0.12	1.86	2.03	1.26
163732	ENSG00000179862	'CITED4'	mRNA	-2.1425	5.89702e-05	0.69	0.25	0.65	2.71	1.72	3.51
1638	ENSG00000080166	'DCT'	mRNA	-2.32005	0.00327126	0.03	0.08	0.05	0.45	0.25	0.22
164592	ENSG00000161180	'CCDC116'	mRNA	2.95526	2.86743e-49	16.22	12.09	14.11	1.62	2.51	2.27
166929	ENSG00000164023	'SGMS2'	mRNA	4.00315	9.72751e-21	1.13	1.51	0.99	0.07	0.11	0.11
1674	ENSG00000175084	'DES'	mRNA	3.01508	3.43355e-110	31.65	28.9	32.99	4.16	4.49	4.51
167555	ENSG00000152380	'FAM151B'	mRNA	-5.3863	0.000989563	0	0	0	0.74	0.16	0.42
168400	ENSG00000184735	'DDX53'	mRNA	-2.88873	4.75569e-08	0.08	0.17	0.08	1	0.95	0.88
168544	ENSG00000181444	'ZNF467'	mRNA	2.1087	1.93541e-18	6.23	4.29	6.1	1.84	1.16	1.68
1687	ENSG00000105928	'GSDME'	mRNA	-2.83893	1.64424e-33	1.09	0.92	0.96	8.45	7.82	7.84
169834	ENSG00000228623	'ZNF883'	mRNA	-4.69495	3.69826e-06	0	0	0.1	0.92	0.92	0.94
169966	ENSG00000174016	'TENT5D'	mRNA	2.01585	0.00202319	0.5	0.82	0.31	0.14	0.16	0.17
170302	ENSG00000004848	'ARX'	mRNA	-4.98595	0.00075646	0	0	0.03	0.37	0.25	0.37
171483	ENSG00000177138	'FAM9B'	mRNA	-5.81017	0.000107826	0	0	0	0.33	0.47	0.48
1730	ENSG00000147202	'DIAPH2'	mRNA	-5.40426	0.00022939	0	0	0.02	0.26	0.08	0.36
1748	ENSG00000108813	'DLX4'	mRNA	-3.31043	9.01293e-23	0.42	0.48	0.62	4.89	5.48	7.77
1757	ENSG00000123453	'SARDH'	mRNA	-4.85286	0.00543614	0	0	0	0.18	0.12	0.11
1768	ENSG00000115423	'DNAH6'	mRNA	3.29525	2.03893e-06	0.16	0.19	0.12	0.02	0.03	0.01
1794	ENSG00000134516	'DOCK2'	mRNA	2.70146	3.106e-58	4.89	5.38	5.18	0.92	0.8	1.02
18	ENSG00000183044	'ABAT'	mRNA	-2.44635	4.74017e-17	0.38	0.24	0.34	1.92	2.07	1.85
1815	ENSG00000069696	'DRD4'	mRNA	-2.99404	4.66123e-08	0.52	0.29	0.3	2.11	2.48	5.46
1830	ENSG00000134757	'DSG3'	mRNA	-3.47932	1.76276e-05	0.03	0.03	0.03	0.28	0.34	0.36
1831	ENSG00000157514	'TSC22D3'	mRNA	2.9802	2.7453e-23	6.32	4.57	6.07	0.72	0.7	0.69
1832	ENSG00000096696	'DSP'	mRNA	-6.80658	5.74586e-07	0	0	0	0.18	0.18	0.16
1837	ENSG00000134769	'DTNA'	mRNA	-3.17088	4.79451e-23	0.24	0.22	0.18	2.53	2.6	2.29
1850	ENSG00000184545	'DUSP8'	mRNA	-2.07942	2.25668e-15	0.84	0.6	0.77	2.95	2.73	5.1
1901	ENSG00000170989	'S1PR1'	mRNA	6.4084	6.48486e-06	0.45	0.53	0.24	0	0	0
1903	ENSG00000213694	'S1PR3'	mRNA	2.32398	2.41979e-19	2.18	2.94	2.88	0.65	0.71	0.5
1917	ENSG00000101210	'EEF1A2'	mRNA	-6.84057	4.32684e-40	0.18	0.17	0.05	15.27	17.69	18.56
1950	ENSG00000138798	'EGF'	mRNA	-3.20546	1.19981e-60	0.57	0.55	0.46	6.47	5.44	4.95
1956	ENSG00000146648	'EGFR'	mRNA	-5.69797	0.000246471	0	0	0	0.08	0.19	0.07
1958	ENSG00000120738	'EGR1'	mRNA	-4.51336	0	5.6	5.46	5.85	143.73	140.21	157.73
197257	ENSG00000166816	'LDHD'	mRNA	-2.06282	0.00288162	0.15	0.11	0.26	0.83	1.03	0.63
199	ENSG00000204472	'AIF1'	mRNA	4.25791	1.09047e-12	13.44	11.75	13.31	0.99	0.36	0.74
199704	ENSG00000196967	'ZNF585A'	mRNA	-7.82024	4.00061e-13	0	0	0.02	1.89	1.8	1.5
199720	ENSG00000179168	'GGN'	mRNA	-2.70218	0.000816407	0.13	0.1	0.03	0.53	0.69	0.76
199777	ENSG00000188171	'ZNF626'	mRNA	-6.63288	2.08336e-09	0	0	0.02	2.22	2.66	2.09
200162	ENSG00000155761	'SPAG17'	mRNA	-4.77447	1.45901e-13	0.02	0.02	0.03	0.73	0.69	0.69
200373	ENSG00000163075	'CFAP221'	mRNA	7.50259	1.01816e-08	0.67	0.97	0.95	0	0	0
200879	ENSG00000163898	'LIPH'	mRNA	-2.91135	2.81164e-36	0.6	0.48	0.71	5.4	5.42	4.46
200916	ENSG00000163584	'RPL22L1'	mRNA	2.05881	7.78652e-44	33.49	25.5	33.92	8.78	8.73	7.75
201176	ENSG00000159314	'ARHGAP27'	mRNA	-2.62596	1.2664e-35	0.76	0.79	1.08	6.79	6.48	8.31
201266	ENSG00000133195	'SLC39A11'	mRNA	2.2559	7.49211e-85	31.86	34	33.12	7.99	8.39	7.02
2015	ENSG00000174837	'ADGRE1'	mRNA	4.49828	0.000489307	0.35	0.45	0.26	0	0.05	0
201895	ENSG00000163683	'SMIM14'	mRNA	-2.3952	1.56457e-32	0.47	0.63	0.79	3.65	3.96	3.76
202309	ENSG00000175857	'GAPT'	mRNA	5.76605	0.000131409	0.24	0.3	0.34	0	0	0
202915	ENSG00000164855	'TMEM184A'	mRNA	-7.33441	2.63787e-08	0	0	0	0.41	0.35	0.44
203328	ENSG00000157303	'SUSD3'	mRNA	2.64819	1.82429e-29	21.33	14.61	19.72	3.63	3.5	3.11
203523	ENSG00000173275	'ZNF449'	mRNA	-2.02614	8.22372e-29	1.11	1.52	1.33	6.03	6.35	6.07
2038	ENSG00000166947	'EPB42'	mRNA	-2.91002	0.000498382	0.03	0.06	0.13	0.55	0.77	0.52
2043	ENSG00000116106	'EPHA4'	mRNA	-6.28291	1.09316e-05	0	0	0	0.12	0.2	0.21
2044	ENSG00000145242	'EPHA5'	mRNA	-2.68535	1.19241e-12	0.07	0.19	0.07	0.81	0.87	0.87
204962	ENSG00000137968	'SLC44A5'	mRNA	-3.10382	5.21461e-80	0.98	1.4	1.2	11.36	11.94	12.15
2059	ENSG00000151491	'EPS8'	mRNA	-3.52323	0.000474208	0.04	0.04	0	0.27	0.36	0.33
206338	ENSG00000172901	'LVRN'	mRNA	-4.77568	3.15098e-15	0.05	0.03	0.05	1.26	1.4	1.17
2104	ENSG00000196482	'ESRRG'	mRNA	7.59711	5.97985e-09	0.52	0.58	0.38	0	0	0
2113	ENSG00000134954	'ETS1'	mRNA	-7.43271	1.68509e-08	0	0	0	0.58	0.6	0.39
2124	ENSG00000185862	'EVI2B'	mRNA	2.84107	1.25535e-10	2.22	2.74	2.15	0.54	0.3	0.28
2131	ENSG00000182197	'EXT1'	mRNA	6.68732	1.41542e-09	1.54	1.45	1.42	0.02	0	0.03
214	ENSG00000170017	'ALCAM'	mRNA	-7.73854	2.20177e-09	0	0	0	0.77	0.63	0.72
215	ENSG00000101986	'ABCD1'	mRNA	-2.04145	3.22381e-43	3.5	3.15	3.34	13.73	14.68	18.78
216	ENSG00000165092	'ALDH1A1'	mRNA	-6.59483	0	2.71	2.57	2.52	309.8	289.78	256.89
217	ENSG00000111275	'ALDH2'	mRNA	-4.53116	7.94641e-158	0.28	0.29	0.34	7.84	8.13	7.94
2171	ENSG00000164687	'FABP5'	mRNA	-4.82799	9.19489e-05	0	0	0.34	3.58	3.28	3.2
2182	ENSG00000068366	'ACSL4'	mRNA	2.29451	1.1088e-70	27.37	38.97	30.64	7.3	7.49	7.82
219537	ENSG00000214872	'SMTNL1'	mRNA	-4.79011	0.00909774	0	0	0	0.16	0.1	0.57
219539	ENSG00000166793	'YPEL4'	mRNA	-3.19852	4.70767e-15	0.56	0.23	0.62	5.2	5.83	3.38
219736	ENSG00000165730	'STOX1'	mRNA	-2.60821	1.22014e-09	0.14	0.3	0.22	1.55	1.64	1.44
219738	ENSG00000171224	'FAM241B'	mRNA	-9.23722	1.26852e-13	0	0	0	11.83	11.41	7.56
219790	ENSG00000182010	'RTKN2'	mRNA	2.84494	2.47686e-35	2.58	2.83	2.75	0.4	0.41	0.73
219899	ENSG00000154114	'TBCEL'	mRNA	-9.39928	1.92024e-14	0.01	0	0	4.12	3.54	3.66
2199	ENSG00000163520	'FBLN2'	mRNA	7.31206	2.4226e-114	20.34	21.13	20.23	0.12	0.13	0.21
220213	ENSG00000165312	'OTUD1'	mRNA	-2.33898	2.43527e-15	0.4	0.71	0.52	3.24	3.32	2.84
220323	ENSG00000184232	'OAF'	mRNA	3.79382	2.6856e-69	18.19	12.75	16.08	1.39	1.12	1.36
220441	ENSG00000176641	'RNF152'	mRNA	4.34914	0.00773539	0.05	0.09	0.03	0	0.01	0
2205	ENSG00000179639	'FCER1A'	mRNA	-6.89776	3.51642e-07	0	0	0	2.15	1.76	1.55
2206	ENSG00000149534	'MS4A2'	mRNA	4.23155	2.91328e-78	9.22	12.45	8.87	0.67	0.56	0.67
2210	ENSG00000198019	'FCGR1BP'	mRNA	4.31971	1.66209e-06	1.16	1.28	1.39	0.11	0	0.15
221178	ENSG00000273167	'SPATA13'	mRNA	-5.61638	5.6572e-05	0	0	0.01	0.22	0.23	0.17
221184	ENSG00000140848	'CPNE2'	mRNA	-3.61818	1.48728e-54	0.65	0.56	1.07	10.1	10.33	11.46
221476	ENSG00000164530	'PI16'	mRNA	-4.85241	8.15829e-05	0	0	0.07	0.82	0.85	0.88
221687	ENSG00000180537	'RNF182'	mRNA	-3.68472	7.40197e-44	0.34	0.44	0.43	5.95	6.6	5.22
221806	ENSG00000146530	'VWDE'	mRNA	-2.07348	5.34745e-89	9.59	10.76	10.78	55.89	48.94	47.4
221833	ENSG00000164651	'SP8'	mRNA	-2.26645	0.00359542	0.04	0.08	0.08	0.37	0.28	0.42
221981	ENSG00000005108	'THSD7A'	mRNA	4.07823	2.22296e-09	0.18	0.41	0.27	0.03	0.02	0.01
222223	ENSG00000164659	'ELAPOR2'	mRNA	-2.44312	1.5265e-112	2.69	2.82	2.86	17.95	17.18	16.61
222389	ENSG00000165626	'BEND7'	mRNA	-9.4388	2.45852e-14	0	0	0	4.88	5.33	5.93
222950	ENSG00000166924	'NYAP1'	mRNA	-2.99575	0.000620341	0.04	0.04	0.04	0.32	0.41	0.36
224	ENSG00000072210	'ALDH3A2'	mRNA	-6.27323	1.29838e-05	0	0	0	0.41	0.33	0.19
2242	ENSG00000182511	'FES'	mRNA	-2.10493	1.27445e-05	0.32	0.22	0.33	1.32	1.03	1.56
2256	ENSG00000161958	'FGF11'	mRNA	-2.15592	5.11919e-19	1.34	0.88	1.28	6.86	5.76	5.43
2258	ENSG00000129682	'FGF13'	mRNA	-3.55123	4.87498e-56	0.07	0.11	0.12	1.23	1.41	1.41
2260	ENSG00000077782	'FGFR1'	mRNA	-4.49501	8.72026e-37	0.18	0.08	0.13	2.83	2.76	3.13
2273	ENSG00000022267	'FHL1'	mRNA	-3.03048	6.74305e-12	0.26	0.27	0.25	1.98	2.42	2.63
2274	ENSG00000115641	'FHL2'	mRNA	2.81005	1.71461e-34	10.61	8.28	9.45	0.75	0.82	0.61
2277	ENSG00000165197	'VEGFD'	mRNA	-4.28033	0.00842252	0	0	0.04	0.33	0.32	0.22
22807	ENSG00000030419	'IKZF2'	mRNA	3.54864	2.49282e-32	1.23	2.05	1.32	0.14	0.17	0.15
22822	ENSG00000139289	'PHLDA1'	mRNA	2.15399	5.48087e-10	0.85	0.9	1.03	0.29	0.15	0.27
22835	ENSG00000120784	'ZFP30'	mRNA	-2.10098	1.09953e-21	0.54	1.09	0.78	4.31	3.75	3.69
22843	ENSG00000175175	'PPM1E'	mRNA	-2.50785	6.4904e-18	0.24	0.27	0.23	1.81	1.65	1.29
22871	ENSG00000169760	'NLGN1'	mRNA	-4.04347	1.66142e-05	0.01	0	0	0.12	0.09	0.1
22873	ENSG00000134874	'DZIP1'	mRNA	-5.09427	0.000522277	0	0.01	0	0.14	0.16	0.09
2288	ENSG00000004478	'FKBP4'	mRNA	2.40917	1.01643e-165	168.72	150.2	165.56	36.11	35.05	33.15
22891	ENSG00000138311	'ZNF365'	mRNA	5.38993	0.000156864	0.36	0.24	0.24	0.02	0	0
22898	ENSG00000105339	'DENND3'	mRNA	-2.72775	3.89673e-12	0.19	0.12	0.1	1.35	1.05	1.06
2296	ENSG00000054598	'FOXC1'	mRNA	-9.99914	4.54415e-16	0	0	0	4.16	3.13	4.27
2297	ENSG00000251493	'FOXD1'	mRNA	-2.33039	2.47721e-21	1	0.96	0.94	4.94	5.53	6.15
22981	ENSG00000101004	'NINL'	mRNA	-8.87714	6.511e-17	0.02	0.02	0	5.83	4.94	4.82
23026	ENSG00000041515	'MYO16'	mRNA	2.61993	4.5918e-105	11.92	13.55	11.98	2.31	2.47	2.21
23035	ENSG00000040199	'PHLPP2'	mRNA	-2.38853	5.48855e-54	0.88	0.85	0.72	5.26	4.64	4.89
23092	ENSG00000145819	'ARHGAP26'	mRNA	4.45804	1.54388e-66	2.66	2.84	2.54	0.18	0.14	0.14
231	ENSG00000085662	'AKR1B1'	mRNA	-4.9806	0.000753711	0.06	0	0	0.89	0.72	0.71
23109	ENSG00000181418	'DDN'	mRNA	3.83499	6.01481e-21	2.22	1.96	1.68	0.21	0.1	0.16
23136	ENSG00000082397	'EPB41L3'	mRNA	-10.3899	2.20028e-17	0	0	0	4.85	5.7	4.87
23166	ENSG00000010327	'STAB1'	mRNA	2.02948	6.46341e-07	0.52	0.37	0.49	0.15	0.1	0.14
23189	ENSG00000107104	'KANK1'	mRNA	-3.9916	7.10361e-35	0.21	0.09	0.13	2.63	2.81	2.64
23209	ENSG00000100427	'MLC1'	mRNA	3.14701	5.63404e-14	1.53	1.57	1.75	0.18	0.12	0.36
23224	ENSG00000054654	'SYNE2'	mRNA	-5.52546	2.87032e-06	0	0	0.01	0.41	0.35	0.14
23229	ENSG00000131089	'ARHGEF9'	mRNA	-8.43352	2.93634e-11	0	0	0	1.29	0.82	1.01
23237	ENSG00000198576	'ARC'	mRNA	-2.89036	0.000520798	0.1	0.02	0.05	0.42	0.51	0.54
23266	ENSG00000117114	'ADGRL2'	mRNA	-5.50626	0.000426088	0	0	0	0.09	0.07	0.12
23283	ENSG00000177613	'CSTF2T'	mRNA	-3.49318	2.16226e-114	1.48	1.81	1.36	21.93	20.22	17.79
2330	ENSG00000131781	'FMO5'	mRNA	3.60729	2.16611e-06	0.75	1.19	0.81	0.13	0.12	0
23302	ENSG00000179314	'WSCD1'	mRNA	-6.98517	2.07926e-07	0	0	0	0.27	0.34	0.35
23321	ENSG00000109654	'TRIM2'	mRNA	-2.24011	1.14211e-13	0.41	0.22	0.23	2.19	2.28	2.15
23336	ENSG00000182253	'SYNM'	mRNA	-8.02694	3.44861e-10	0	0	0	0.48	0.51	0.57
2334	ENSG00000155966	'AFF2'	mRNA	-4.23729	0.00143605	0.01	0	0	0.07	0.1	0.05
2335	ENSG00000115414	'FN1'	mRNA	3.1735	2.24045e-157	27.35	34.33	27.36	3.42	3.64	4.22
23362	ENSG00000156011	'PSD3'	mRNA	-6.6781	6.56715e-22	0	0.03	0.01	1.22	1.28	1.41
23366	ENSG00000164542	'KIAA0895'	mRNA	-3.14757	1.03846e-37	0.49	0.35	0.38	3.99	3.94	4.43
23368	ENSG00000088808	'PPP1R13B'	mRNA	-4.45516	1.60183e-05	0	0.01	0.03	0.34	0.33	0.32
23406	ENSG00000103187	'COTL1'	mRNA	4.43441	1.85324e-287	134.33	112.38	126.22	6.6	6.13	6.83
23415	ENSG00000089558	'KCNH4'	mRNA	2.71791	1.28694e-10	1.13	1.18	1.29	0.11	0.21	0.32
23428	ENSG00000092068	'SLC7A8'	mRNA	2.01777	4.00283e-49	20.59	20.37	20.9	4.84	5.6	7.12
23462	ENSG00000164683	'HEY1'	mRNA	2.0958	2.702e-11	3.44	3.52	3.65	1.01	1.33	0.54
2348	ENSG00000110195	'FOLR1'	mRNA	-2.46317	0.00401238	0.2	0.4	0.21	1	1.83	2.06
23492	ENSG00000100307	'CBX7'	mRNA	-2.02798	7.39704e-31	1.49	1.44	1.23	6.9	6.28	6.15
23493	ENSG00000135547	'HEY2'	mRNA	-5.02286	4.27008e-07	0	0	0.09	0.76	1.25	1.12
23516	ENSG00000104635	'SLC39A14'	mRNA	2.14535	1.45316e-100	35.85	39.81	33.88	9.37	9.38	9.64
2353	ENSG00000170345	'FOS'	mRNA	-3.1695	7.82607e-49	1.73	1.17	1.22	15.18	11.89	15.09
23539	ENSG00000100156	'SLC16A8'	mRNA	-4.43822	0.00653887	0.04	0	0	0.18	0.22	0.68
23542	ENSG00000008735	'MAPK8IP2'	mRNA	-3.04993	3.06798e-06	0.06	0.04	0.04	0.28	0.45	0.55
23552	ENSG00000156345	'CDK20'	mRNA	4.75405	3.70209e-24	4.85	4.47	3.24	0.19	0.15	0.22
23564	ENSG00000213722	'DDAH2'	mRNA	-2.60813	1.44437e-98	11.77	9.48	12.01	83.17	82.3	83.64
23641	ENSG00000182195	'LDOC1'	mRNA	-8.33336	7.14901e-11	0	0	0	1.34	0.78	1.62
23645	ENSG00000087074	'PPP1R15A'	mRNA	-2.17021	2.05847e-106	27.44	23.87	29.68	143	136.94	134.88
23657	ENSG00000151012	'SLC7A11'	mRNA	-3.40761	8.45377e-181	1.19	1.55	1.27	16.97	15.6	16.37
23742	ENSG00000185823	'NPAP1'	mRNA	-3.17334	0.00387551	0.03	0	0.01	0.16	0.07	0.14
239	ENSG00000108839	'ALOX12'	mRNA	-2.26016	0.000575747	0.22	0.09	0.13	0.77	0.68	0.94
24147	ENSG00000179431	'FJX1'	mRNA	2.50274	3.27138e-19	6.03	3.84	4.53	0.84	0.98	1.08
245973	ENSG00000143882	'ATP6V1C2'	mRNA	-3.12687	6.09106e-45	0.75	0.81	1.3	10.97	9.32	8.04
246329	ENSG00000185482	'STAC3'	mRNA	2.15483	2.56034e-16	8.71	6.39	7.36	2.28	1.51	1.85
2494	ENSG00000116833	'NR5A2'	mRNA	4.45536	1.97408e-35	2.47	3.01	2.57	0.2	0.11	0.11
2516	ENSG00000136931	'NR5A1'	mRNA	-9.4607	3.71358e-19	0.05	0	0	11.56	12.3	14.22
253012	ENSG00000188175	'HEPACAM2'	mRNA	-7.11843	2.49716e-25	0.04	0.04	0.11	9.39	9.11	9.22
2533	ENSG00000082074	'FYB1'	mRNA	4.01122	9.99859e-12	0.63	0.91	0.81	0.08	0.05	0.04
2534	ENSG00000010810	'FYN'	mRNA	2.99389	1.36874e-190	49.99	46.1	48.21	6.87	6.85	6.58
253650	ENSG00000180071	'ANKRD18A'	mRNA	-2.44737	6.47793e-15	0.47	0.24	0.32	2.05	1.96	2.32
2543	ENSG00000205777	'GAGE1'	mRNA	5.05974	1.59019e-31	4.17	3.72	4.28	0.15	0.17	0.12
254887	ENSG00000184307	'ZDHHC23'	mRNA	-4.88854	3.80149e-14	0.03	0.03	0.04	0.83	1.07	0.99
255104	ENSG00000162542	'TMCO4'	mRNA	-2.62351	1.62106e-30	0.91	0.6	0.93	5.58	5.88	6.38
255403	ENSG00000250312	'ZNF718'	mRNA	-5.88985	3.89834e-10	0	0.05	0	1.5	0.92	0.97
255631	ENSG00000171502	'COL24A1'	mRNA	3.15004	1.0331e-11	0.61	0.53	0.7	0.08	0.08	0.07
255877	ENSG00000161940	'BCL6B'	mRNA	2.86687	3.30609e-50	6.44	6.98	7.17	1.03	1.13	1.06
255919	ENSG00000205423	'CNEP1R1'	mRNA	-2.30607	4.11779e-63	4.53	4.65	4.42	24.2	26.18	25.78
256329	ENSG00000185522	'LMNTD2'	mRNA	-2.12745	4.40011e-08	0.92	0.4	0.61	2.17	3.26	4.17
256435	ENSG00000184005	'ST6GALNAC3'	mRNA	2.75732	0.00936099	0.08	0.16	0.52	0.05	0	0.07
256949	ENSG00000186994	'KANK3'	mRNA	-2.77649	0.00459216	0.05	0	0.11	0.24	0.34	0.67
25801	ENSG00000115271	'GCA'	mRNA	-3.81614	3.46908e-53	0.27	0.43	0.41	6.47	6.08	6.51
25822	ENSG00000137094	'DNAJB5'	mRNA	5.20065	1.21799e-16	2.48	2.12	2.3	0.1	0.06	0.06
25830	ENSG00000130540	'SULT4A1'	mRNA	-3.46114	2.17573e-24	0.42	0.24	0.4	4.64	4.57	3.97
25837	ENSG00000167964	'RAB26'	mRNA	-2.18946	4.04907e-20	1.98	1.44	2.62	10.16	9.49	11.45
25841	ENSG00000166016	'ABTB2'	mRNA	2.11965	1.0637e-05	0.51	0.46	0.7	0.15	0.14	0.16
25850	ENSG00000251247	'ZNF345'	mRNA	-7.45744	4.57429e-09	0.02	0	0	1.84	2.04	1.38
25890	ENSG00000154175	'ABI3BP'	mRNA	-2.26885	1.80347e-07	0.14	0.14	0.2	0.99	0.9	0.77
2591	ENSG00000115339	'GALNT3'	mRNA	2.78552	3.12385e-12	1.73	1.46	1.28	0.26	0.18	0.3
25925	ENSG00000198795	'ZNF521'	mRNA	3.23418	3.34303e-65	6.94	8	6.12	0.72	0.97	0.88
25927	ENSG00000119865	'CNRIP1'	mRNA	5.25593	8.08726e-71	19.28	18.96	19.24	0.59	0.6	0.56
259294	ENSG00000212124	'TAS2R19'	mRNA	-2.44651	0.00758379	0.36	0.18	0.09	1.31	0.97	1.56
25945	ENSG00000177707	'NECTIN3'	mRNA	3.18899	4.4819e-07	0.4	0.67	0.57	0.11	0.04	0.03
2596	ENSG00000172020	'GAP43'	mRNA	4.78896	0.00011177	0.86	0.9	1.22	0.06	0.06	0
25960	ENSG00000020181	'ADGRA2'	mRNA	2.14451	2.00508e-05	0.36	0.48	0.44	0.11	0.19	0.05
25999	ENSG00000105270	'CLIP3'	mRNA	-2.9112	3.35008e-12	0.26	0.13	0.2	1.6	1.81	1.51
26013	ENSG00000288000	'L3MBTL1'	mRNA	-2.09752	7.79145e-23	1.36	1	1.46	5.29	6.27	6.95
26038	ENSG00000116254	'CHD5'	mRNA	-3.12118	0.00339648	0.01	0.01	0.01	0.1	0.1	0.08
26040	ENSG00000152217	'SETBP1'	mRNA	-4.06397	8.11972e-11	0.02	0.04	0	0.41	0.44	0.45
26047	ENSG00000174469	'CNTNAP2'	mRNA	-3.90913	4.01108e-05	0	0.01	0.02	0.21	0.2	0.25
26053	ENSG00000158321	'AUTS2'	mRNA	3.77922	0.000826694	0.11	0.14	0.14	0.02	0.01	0
26108	ENSG00000171016	'PYGO1'	mRNA	-4.25544	5.62926e-10	0.04	0.01	0.01	0.4	0.44	0.41
26115	ENSG00000170921	'TANC2'	mRNA	-5.87798	1.96949e-71	0.05	0.04	0.05	2.83	2.98	3.17
26149	ENSG00000274349	'ZNF658'	mRNA	-8.76455	2.85646e-12	0	0	0	1.39	1.91	1.51
26157	ENSG00000106560	'GIMAP2'	mRNA	-3.46493	0.00351237	0.06	0.11	0	0.82	0.55	0.73
2619	ENSG00000180447	'GAS1'	mRNA	-5.19108	0.00172257	0	0	0	0.13	0.13	0.28
26191	ENSG00000134242	'PTPN22'	mRNA	3.18188	6.38286e-10	0.87	1.18	1.03	0.14	0.04	0.22
2620	ENSG00000148935	'GAS2'	mRNA	-3.15514	4.65338e-08	0.15	0.22	0.11	1.86	1.52	1.4
26207	ENSG00000154217	'PITPNC1'	mRNA	-3.09573	3.36734e-09	0.03	0.07	0.07	0.62	0.55	0.54
26227	ENSG00000092621	'PHGDH'	mRNA	2.95391	5.81312e-254	419.47	367.14	404.63	59.15	57.79	57.38
26228	ENSG00000035720	'STAP1'	mRNA	4.39456	7.1802e-08	1.63	1.57	1.71	0.22	0	0
26231		'LRRC29'	mRNA	-2.09526	0.00144121	0.21	0.2	0.38	1.32	0.96	1.57
26232	ENSG00000116661	'FBXO2'	mRNA	-2.45504	0.000991359	0.32	0.13	0.2	1.31	1.41	1.3
2626	ENSG00000136574	'GATA4'	mRNA	4.08776	0.00223582	0.35	0.28	0.46	0.04	0	0.04
2646	ENSG00000084734	'GCKR'	mRNA	-3.69369	0.00932705	0	0.03	0.04	0.23	0.45	0.33
26471	ENSG00000176046	'NUPR1'	mRNA	-4.21998	2.365e-07	0.04	0.01	0.01	0.5	0.37	0.55
2650	ENSG00000187210	'GCNT1'	mRNA	-5.17497	1.12292e-07	0	0.01	0.03	0.61	0.56	0.39
26508	ENSG00000163909	'HEYL'	mRNA	-2.89044	2.40814e-08	0.12	0.02	0.21	0.89	1.01	1.08
26579	ENSG00000172927	'MYEOV'	mRNA	3.49098	2.7372e-109	26.36	23.92	25.22	2.47	3.08	2.11
2658	ENSG00000263761	'GDF2'	mRNA	-4.92264	4.27728e-18	0.07	0	0.13	2.27	2.33	2.22
26609	ENSG00000182583	'VCX'	mRNA	-5.17804	0.00161823	0	0	0	0.94	0.61	0.67
266727	ENSG00000112139	'MDGA1'	mRNA	-5.59497	2.43397e-06	0.01	0	0	0.27	0.13	0.32
268	ENSG00000104899	'AMH'	mRNA	-2.71465	1.36564e-09	2.87	1.44	2.64	14.14	12.47	25.21
26872	ENSG00000164647	'STEAP1'	mRNA	2.56091	4.33065e-13	6.16	5.17	7.59	1.56	1.21	0.81
2697	ENSG00000152661	'GJA1'	mRNA	9.12503	2.00777e-42	19.96	24.54	21.15	0.05	0.05	0.03
2700	ENSG00000121743	'GJA3'	mRNA	-6.18012	3.86938e-06	0	0.01	0	0.35	0.41	0.44
27074	ENSG00000078081	'LAMP3'	mRNA	2.4565	5.69324e-15	2.76	2.62	1.94	0.44	0.52	0.57
27087	ENSG00000109956	'B3GAT1'	mRNA	7.61776	1.59701e-09	1.36	1.4	1.31	0	0	0.02
27094	ENSG00000171121	'KCNMB3'	mRNA	4.4	2.53414e-47	11.2	10.19	12.03	0.57	0.7	1.37
2710	ENSG00000198814	'GK'	mRNA	2.58972	3.7006e-95	16.2	18.35	16.76	3.6	3.07	3.1
27113	ENSG00000105327	'BBC3'	mRNA	-2.42909	6.17785e-39	5.06	3.57	3.65	23.1	23.71	27.59
27128	ENSG00000100055	'CYTH4'	mRNA	4.25441	1.32918e-09	1.13	0.86	1.16	0.16	0.03	0
27136	ENSG00000114487	'MORC1'	mRNA	3.86789	1.03207e-18	1.41	1.98	1.89	0.17	0.12	0.12
27180	ENSG00000129450	'SIGLEC9'	mRNA	4.98931	0.000808117	0.61	0.32	0.67	0	0	0.06
27237	ENSG00000130762	'ARHGEF16'	mRNA	-6.21669	1.39759e-05	0	0	0	0.38	0.37	0.47
27242	ENSG00000146072	'TNFRSF21'	mRNA	4.13716	5.36492e-74	7.56	8.01	8.24	0.5	0.5	0.56
27286	ENSG00000102359	'SRPX2'	mRNA	4.35909	0.00756584	0.13	0.05	0.07	0.02	0	0
27287	ENSG00000151650	'VENTX'	mRNA	5.34756	1.25532e-33	5.79	5.05	6.4	0.14	0.14	0.22
27302	ENSG00000163217	'BMP10'	mRNA	3.12083	0.00398103	0.13	0.19	0.08	0.01	0.01	0.03
274	ENSG00000136717	'BIN1'	mRNA	-2.48034	1.1241e-08	0.39	0.3	0.47	2.12	1.9	3.06
27445	ENSG00000186472	'PCLO'	mRNA	-2.51826	2.09139e-20	0.1	0.13	0.07	0.66	0.63	0.67
2747	ENSG00000182890	'GLUD2'	mRNA	-5.17075	1.70762e-05	0.03	0	0.03	1.01	0.61	0.87
2774	ENSG00000141404	'GNAL'	mRNA	-3.06058	1.2409e-22	0.12	0.23	0.47	2.55	2.39	2.68
2788	ENSG00000176533	'GNG7'	mRNA	2.87444	2.16342e-22	2.53	2.19	2.09	0.32	0.35	0.39
280658	ENSG00000187754	'SSX7'	mRNA	-5.43859	0.000593864	0	0	0	0.78	0.52	0.48
2812	ENSG00000203618	'GP1BB'	mRNA	-4.2102	4.26433e-29	7.59	4.96	5.53	97.83	96.9	176.16
2823	ENSG00000150625	'GPM6A'	mRNA	2.96382	0.00024982	0.42	0.67	0.43	0.08	0.14	0
282763	ENSG00000167355	'OR51B5'	mRNA	-3.02357	7.60773e-46	2	2.32	1.83	17.14	20.4	18.86
282996	ENSG00000203867	'RBM20'	mRNA	-2.31759	2.12707e-48	0.83	0.93	0.85	5.23	5.03	4.69
283106	ENSG00000254598	'CSNK2A3'	mRNA	3.29624	2.36069e-05	0.85	3.31	1.56	0.34	0.37	0
283316	ENSG00000177675	'CD163L1'	mRNA	5.73462	9.70069e-10	0.82	0.69	0.92	0.02	0.03	0
283431	ENSG00000139354	'GAS2L3'	mRNA	-10.9319	3.05911e-19	0	0	0	5.08	5.29	4.86
283461	ENSG00000180116	'C12orf40'	mRNA	-5.34228	0.00020586	0	0.03	0	0.6	1.11	0.43
283463	ENSG00000205592	'MUC19'	mRNA	-2.12228	0.00183266	0.01	0.02	0.01	0.07	0.06	0.06
283521	ENSG00000281106	'TMEM272'	mRNA	3.33805	9.58737e-07	0.38	0.65	0.56	0.06	0.06	0.06
283659	ENSG00000166450	'PRTG'	mRNA	-4.49802	7.15125e-13	0.02	0.03	0	0.37	0.41	0.37
283869	ENSG00000183971	'NPW'	mRNA	-3.00217	2.362e-06	0.68	0.41	0.85	4.11	3.23	9.47
283985	ENSG00000172782	'FADS6'	mRNA	-4.02511	0.000217361	0.03	0	0.07	0.75	0.57	0.63
283987	ENSG00000167861	'HID1'	mRNA	-2.12444	3.66878e-07	0.33	0.19	0.25	1.24	1.31	1.27
284021	ENSG00000271605	'MILR1'	mRNA	2.24976	3.16895e-19	8.13	9.49	7.8	1.83	2.22	1.82
284129	ENSG00000181045	'SLC26A11'	mRNA	-3.71819	1.4831e-49	0.55	0.41	0.84	8.72	7.54	9.64
284293	ENSG00000221887	'HMSD'	mRNA	7.12419	9.78206e-08	1.08	0.96	0.74	0	0	0
284339	ENSG00000167619	'TMEM145'	mRNA	3.59148	2.01775e-06	1.05	0.92	0.87	0.18	0.07	0
284391	ENSG00000286098	'ZNF844'	mRNA	3.43766	1.10985e-48	2.96	2.8	2.76	0.32	0.27	0.32
284406	ENSG00000181007	'ZFP82'	mRNA	3.14143	4.75301e-13	1.14	1.36	1.09	0.16	0.08	0.11
284443	ENSG00000196268	'ZNF493'	mRNA	-11.9479	6.98752e-23	0.01	0	0	14.69	12.97	13.43
284723	ENSG00000162461	'SLC25A34'	mRNA	-2.47741	0.000205294	0.12	0.09	0.09	0.71	0.38	0.84
285025	ENSG00000163492	'CCDC141'	mRNA	-2.37822	0.00247057	0.01	0.04	0.03	0.23	0.12	0.13
28513	ENSG00000071991	'CDH19'	mRNA	-7.44729	1.56448e-08	0	0	0	0.43	0.49	0.3
285195	ENSG00000181804	'SLC9A9'	mRNA	4.97858	5.11218e-07	0.62	0.59	0.68	0	0.07	0
285313	ENSG00000152580	'IGSF10'	mRNA	3.86382	1.30994e-168	11.65	14.15	12.76	1.09	0.97	0.91
285382	ENSG00000187068	'C3orf70'	mRNA	-6.83965	1.53818e-07	0	0.01	0	0.51	0.54	0.32
285590	ENSG00000174705	'SH3PXD2B'	mRNA	2.12364	7.95914e-63	6.79	7.47	6.71	1.75	1.94	1.94
286006	ENSG00000181016	'LSMEM1'	mRNA	-2.32996	5.75933e-14	1.32	0.82	1.36	7.31	6.33	5.67
286223		'C9orf47'	mRNA	2.21431	0.00227879	0.27	0.29	0.25	0.03	0.05	0.12
286343	ENSG00000153714	'LURAP1L'	mRNA	-2.08415	0.00565942	0.03	0.16	0.14	0.53	0.57	0.5
286464	ENSG00000165164	'CFAP47'	mRNA	3.31406	5.31771e-19	0.66	0.82	0.73	0.07	0.09	0.08
286499	ENSG00000179083	'FAM133A'	mRNA	-2.82469	2.24509e-11	0.16	0.29	0.19	1.5	2.07	1.61
2869	ENSG00000198873	'GRK5'	mRNA	2.16171	1.39323e-11	0.9	0.96	0.81	0.25	0.2	0.24
287	ENSG00000145362	'ANK2'	mRNA	8.53089	1.30299e-11	0.54	0.71	0.68	0	0	0
2886	ENSG00000141738	'GRB7'	mRNA	-2.17932	8.03514e-11	0.75	0.71	0.69	3.13	3.04	5.19
2888	ENSG00000115290	'GRB14'	mRNA	-3.76375	2.63097e-26	0.4	0.32	0.33	5.75	4.84	5.63
2891	ENSG00000120251	'GRIA2'	mRNA	-6.04502	8.19417e-06	0	0.01	0	0.45	0.28	0.32
2894	ENSG00000182771	'GRID1'	mRNA	3.02501	2.73269e-12	0.75	0.62	0.83	0.09	0.1	0.12
2895	ENSG00000152208	'GRID2'	mRNA	3.62122	9.64746e-06	0.32	0.43	0.24	0	0.05	0.04
28986	ENSG00000187601	'MAGEH1'	mRNA	5.27365	6.96387e-33	10.68	10.33	9.63	0.38	0.25	0.27
29	ENSG00000159842	'ABR'	mRNA	-4.14185	2.41737e-22	0.22	0.06	0.06	2.06	1.91	1.81
2905	ENSG00000161509	'GRIN2C'	mRNA	-2.54326	8.00061e-08	0.23	0.07	0.14	0.85	0.94	1.04
29088	ENSG00000137547	'MRPL15'	mRNA	4.55241	0	1006.36	915.97	1004.19	48.82	47.71	44.61
29091	ENSG00000168952	'STXBP6'	mRNA	2.47233	1.16239e-06	0.76	0.69	0.7	0.11	0.21	0.12
29094	ENSG00000119862	'LGALSL'	mRNA	5.05213	1.39386e-15	1.37	1.5	1.42	0.06	0.04	0.04
2925	ENSG00000126010	'GRPR'	mRNA	4.65631	1.3345e-17	2.71	2.55	2.52	0.1	0.1	0.15
2947	ENSG00000134202	'GSTM3'	mRNA	-5.21747	6.01198e-19	0.04	0.03	0.09	1.94	1.85	2.12
2952		'GSTT1'	mRNA	-2.5133	3.37654e-39	8.34	4.58	7.95	42.86	39.72	44.25
29799	ENSG00000100027	'YPEL1'	mRNA	-2.40166	5.38115e-15	0.3	0.26	0.51	2.24	1.96	2.21
2983	ENSG00000061918	'GUCY1B1'	mRNA	2.72231	8.6826e-08	0.85	1.08	1.06	0.28	0.05	0.21
29841	ENSG00000134317	'GRHL1'	mRNA	-2.32969	7.3423e-45	1.42	1.67	1.6	9.06	8.93	9.03
29881	ENSG00000015520	'NPC1L1'	mRNA	-4.4913	0.00466372	0	0	0.01	0.14	0.08	0.19
29935	ENSG00000204086	'RPA4'	mRNA	-4.75992	0.00729623	0	0	0	0.35	0.28	0.25
29944	ENSG00000183837	'PNMA3'	mRNA	-5.76796	6.47017e-10	0.04	0	0.02	1.32	1.21	1.11
29948	ENSG00000140961	'OSGIN1'	mRNA	-2.02217	5.43644e-33	3.79	3.79	3.73	16.84	15.5	19.85
29969	ENSG00000135272	'MDFIC'	mRNA	8.04633	1.26513e-10	1.24	1.35	1.26	0	0	0.02
29993	ENSG00000124507	'PACSIN1'	mRNA	3.15935	3.40765e-32	3.31	2.8	3.3	0.32	0.49	0.4
29995	ENSG00000071282	'LMCD1'	mRNA	5.09396	6.99104e-30	5.73	6.25	6.24	0.1	0.11	0.06
30011	ENSG00000147010	'SH3KBP1'	mRNA	3.66524	1.17399e-81	7.39	7.1	6.95	0.71	0.58	0.61
3005	ENSG00000189060	'H1-0'	mRNA	3.57932	0.00198447	0.38	0.35	0.43	0.04	0	0.08
3009	ENSG00000184357	'H1-5'	mRNA	-5.56034	0.000377341	0	0	0	0.7	1.36	1.57
3036	ENSG00000105509	'HAS1'	mRNA	8.54419	5.9402e-12	5.6	4.61	4.24	0	0.04	0
306	ENSG00000138772	'ANXA3'	mRNA	3.78727	1.7642e-20	5.33	5.74	6.32	0.51	0.25	0.67
30817	ENSG00000127507	'ADGRE2'	mRNA	2.44224	4.26208e-50	4.99	5.38	4.76	1.17	1	1.04
30834	ENSG00000066379	'POLR1H'	mRNA	2.06499	0.00234771	17.82	32.64	20.1	11.17	2.79	4.87
3097	ENSG00000010818	'HIVEP2'	mRNA	2.01963	1.13185e-31	2.89	3.64	2.87	0.95	0.72	1.01
3106	ENSG00000234745	'HLA-B'	mRNA	-4.55389	1.7176e-10	0.16	0.1	0.05	2.82	2.66	2.84
3107	ENSG00000204525	'HLA-C'	mRNA	-9.03049	1.89037e-17	0.1	0	0	19.96	17.94	23.8
3110	ENSG00000130675	'MNX1'	mRNA	-2.06939	6.09043e-11	1.15	0.88	0.93	4.37	3.76	5.65
3142	ENSG00000136630	'HLX'	mRNA	2.88923	1.09709e-12	2.65	2.15	2.69	0.19	0.44	0.53
3157	ENSG00000112972	'HMGCS1'	mRNA	2.08826	5.21582e-96	182.03	227.72	190.13	56.5	54.14	51.54
3164	ENSG00000123358	'NR4A1'	mRNA	-2.22101	5.16541e-12	0.61	0.57	0.5	2.88	2.43	4.23
3167	ENSG00000188816	'HMX2'	mRNA	-4.47461	0.00455906	0	0	0.05	0.38	0.53	0.4
3170	ENSG00000125798	'FOXA2'	mRNA	-6.86604	5.03237e-07	0	0	0	0.62	0.57	1.07
3195	ENSG00000107807	'TLX1'	mRNA	7.02427	9.48223e-20	6.8	5.23	6.66	0	0.12	0.04
3198	ENSG00000105991	'HOXA1'	mRNA	-7.89377	9.01366e-10	0	0	0	1.5	1.75	1.23
3219	ENSG00000170689	'HOXB9'	mRNA	2.11556	4.97384e-116	84.19	79.7	89.17	21.47	21.89	23.21
322	ENSG00000166313	'APBB1'	mRNA	-3.65147	7.01617e-34	0.36	0.52	0.31	5.32	5.61	5.81
3221	ENSG00000198353	'HOXC4'	mRNA	-2.56835	0.000543203	0.18	0.18	0.09	0.74	0.9	1.34
3228	ENSG00000123407	'HOXC12'	mRNA	-2.35773	1.82788e-31	1.08	1.28	0.95	6.45	6.29	6.69
3229	ENSG00000123364	'HOXC13'	mRNA	-2.11244	2.50258e-26	1.9	2.15	1.62	9.13	8.52	10.33
323	ENSG00000163697	'APBB2'	mRNA	-10.7	1.42408e-18	0	0	0.01	5.22	5.19	5.61
3299	ENSG00000102878	'HSF4'	mRNA	-2.49103	1.2775e-53	5.42	4.02	5.29	30.7	30.56	36.49
3300	ENSG00000135924	'DNAJB2'	mRNA	-2.54388	1.39452e-43	1.96	2.01	1.91	12.86	13.08	11.6
3310	ENSG00000173110	'HSPA6'	mRNA	-2.19577	1.79056e-17	1.46	0.87	1.01	6.31	4.94	6.18
333929	ENSG00000185669	'SNAI3'	mRNA	-3.56643	2.31325e-06	0.04	0.09	0.18	1.01	1.51	1.71
3355	ENSG00000179097	'HTR1F'	mRNA	3.56303	4.32832e-24	2.62	3.87	2.8	0.41	0.34	0.13
3373	ENSG00000114378	'HYAL1'	mRNA	2.16193	1.0114e-06	2.75	1.6	2	0.42	0.5	0.8
337882	ENSG00000184351	'KRTAP19-1'	mRNA	-5.14253	0.000400151	0	0.17	0	2.6	2.15	2.2
338440	ENSG00000185101	'ANO9'	mRNA	-4.38786	2.32697e-93	1.12	0.63	0.83	18.95	17.39	25.24
339105	ENSG00000151006	'PRSS53'	mRNA	-2.57548	1.48445e-07	0.27	0.26	0.31	2.18	1.45	2.06
340024	ENSG00000174358	'SLC6A19'	mRNA	-3.03376	8.74808e-68	0.93	0.95	0.75	7.9	7.41	9.49
340061	ENSG00000184584	'STING1'	mRNA	2.54436	3.3918e-107	67.28	55.36	64.94	11.18	12.31	12.42
340252	ENSG00000173041	'ZNF680'	mRNA	-2.56066	1.36418e-81	4.02	3.79	3.17	25.2	22.97	25.83
340348	ENSG00000158457	'TSPAN33'	mRNA	-5.12868	1.88804e-07	0.07	0	0	0.73	1.08	1.16
340390	ENSG00000179698	'WDR97'	mRNA	-2.34864	4.02524e-06	0.14	0.04	0.07	0.45	0.38	0.63
340554	ENSG00000102053	'ZC3H12B'	mRNA	2.75099	4.24407e-09	0.4	0.64	0.49	0.05	0.09	0.14
340900	ENSG00000223601	'EBLN1'	mRNA	-5.02046	0.00307229	0	0	0	0.66	0.48	0.34
341	ENSG00000130208	'APOC1'	mRNA	3.67609	2.66679e-195	1584.48	1211.21	1422	117.83	114.46	111.57
341359	ENSG00000110975	'SYT10'	mRNA	-6.42217	9.57664e-09	0.02	0	0.02	0.82	1.19	1.1
341640	ENSG00000150893	'FREM2'	mRNA	4.48577	0.0046014	0.03	0.03	0.05	0	0	0
342125	ENSG00000188869	'TMC3'	mRNA	4.81271	1.57276e-06	0.47	0.42	0.35	0.02	0.03	0
342850	ENSG00000181626	'ANKRD62'	mRNA	-2.97684	0.00307042	0.03	0.04	0	0.23	0.15	0.32
342908	ENSG00000176222	'ZNF404'	mRNA	-2.0602	4.98981e-06	0.46	0.54	0.35	1.95	2.61	1.81
346389	ENSG00000183742	'MACC1'	mRNA	-2.66706	3.20103e-71	0.89	0.81	0.64	5.66	5.67	5.65
346673	ENSG00000146857	'STRA8'	mRNA	-5.38702	0.000727294	0	0	0	0.5	0.56	0.86
347442	ENSG00000189186	'DCAF8L2'	mRNA	-7.51969	1.09812e-08	0	0	0	0.95	0.9	0.52
347688	ENSG00000261456	'TUBB8'	mRNA	-2.84369	0.00527995	0.08	0.05	0.16	0.42	0.91	0.9
347730	ENSG00000162951	'LRRTM1'	mRNA	-9.1229	2.18747e-13	0	0	0	3.17	3.31	3.49
347853	ENSG00000167800	'TBX10'	mRNA	-4.46526	0.000536424	0	0.1	0	0.7	0.84	1.04
3479	ENSG00000017427	'IGF1'	mRNA	-5.25935	1.44935e-62	0.11	0.16	0.08	3.71	5.01	4.89
348	ENSG00000130203	'APOE'	mRNA	3.08723	5.6685e-130	928.69	694.56	881.18	96.82	104.44	128.19
3480	ENSG00000140443	'IGF1R'	mRNA	-3.34843	2.1898e-110	0.37	0.5	0.56	5.54	5.69	5.65
348013	ENSG00000184497	'TMEM255B'	mRNA	2.12666	0.000491328	0.36	0.25	0.25	0.09	0.07	0.06
348093	ENSG00000166831	'RBPMS2'	mRNA	2.79592	1.88659e-05	1.36	0.78	1.01	0.09	0.25	0.18
348158	ENSG00000066813	'ACSM2B'	mRNA	-4.75721	0.00984366	0	0	0	0.28	0.08	0.06
3483	ENSG00000099769	'IGFALS'	mRNA	-3.42969	0.00479247	0.04	0.04	0.04	0.25	0.3	0.75
3487	ENSG00000141753	'IGFBP4'	mRNA	4.84517	2.7159e-240	80.57	64.4	74.1	3.09	2.86	2.71
349565	ENSG00000163864	'NMNAT3'	mRNA	2.61352	3.65793e-27	6.34	6.92	6.62	1.15	1.21	1.35
353376	ENSG00000243414	'TICAM2'	mRNA	2.00444	1.5145e-10	2.58	2.46	2.8	0.59	1.18	0.47
353497	ENSG00000130997	'POLN'	mRNA	2.32929	2.91213e-10	1.56	1.97	1.53	0.29	0.33	0.59
3560	ENSG00000100385	'IL2RB'	mRNA	4.73394	1.05224e-14	1.18	1.14	1.42	0.02	0.1	0.04
3561	ENSG00000147168	'IL2RG'	mRNA	-2.13839	2.26997e-12	1.15	1.03	1.24	5.36	6.08	5.52
3569	ENSG00000136244	'IL6'	mRNA	-4.56244	8.28507e-06	0.2	0	0.1	1.91	2.26	2.38
3574	ENSG00000104432	'IL7'	mRNA	2.90742	0.000847182	0.58	0.95	0.53	0	0.09	0.24
3576	ENSG00000169429	'CXCL8'	mRNA	-2.3411	0.00264408	0.19	0.16	0.2	1.25	0.89	0.63
3592	ENSG00000168811	'IL12A'	mRNA	6.14272	5.6492e-06	1.92	1.47	0.96	0	0.06	0
3595	ENSG00000081985	'IL12RB2'	mRNA	4.11036	8.29341e-14	1.1	1.28	1.33	0.07	0.07	0.11
3603	ENSG00000172349	'IL16'	mRNA	-3.31912	4.00255e-40	0.21	0.12	0.24	2.15	1.81	2.3
3606	ENSG00000150782	'IL18'	mRNA	-2.04097	0.000844257	0.39	0.47	0.48	2.36	1.77	2.03
3613	ENSG00000141401	'IMPA2'	mRNA	-6.70004	4.55185e-38	0.11	0.11	0.29	18.22	18.42	22.71
3617	ENSG00000112706	'IMPG1'	mRNA	-3.59442	0.00235889	0.04	0	0.02	0.29	0.17	0.45
3628	ENSG00000151689	'INPP1'	mRNA	2.122	5.84303e-13	3.48	4.4	5.07	1.24	1.06	1.16
3635	ENSG00000168918	'INPP5D'	mRNA	5.06907	4.5298e-37	3.17	2.64	2.83	0.06	0.08	0.16
3643	ENSG00000171105	'INSR'	mRNA	-4.09341	4.26214e-20	0.02	0.06	0.04	0.78	0.74	0.89
3664	ENSG00000117595	'IRF6'	mRNA	3.20409	0.000602638	0.28	0.2	0.24	0.02	0.04	0.04
3665	ENSG00000185507	'IRF7'	mRNA	-3.37487	8.49257e-14	0.34	0.32	0.17	3.13	2.69	3.55
3667	ENSG00000169047	'IRS1'	mRNA	-2.76276	2.70885e-17	0.13	0.29	0.08	1.32	1.22	1.35
3673	ENSG00000164171	'ITGA2'	mRNA	2.55938	0.000377158	0.17	0.27	0.12	0.05	0.03	0.03
3676	ENSG00000115232	'ITGA4'	mRNA	5.91822	6.86126e-60	3.8	4.64	4.06	0.07	0.14	0.06
3680	ENSG00000144668	'ITGA9'	mRNA	-3.95914	3.84027e-06	0	0.03	0.01	0.29	0.29	0.2
3695	ENSG00000139626	'ITGB7'	mRNA	3.56386	9.20493e-21	4.2	2.23	3.12	0.33	0.34	0.25
3700	ENSG00000055955	'ITIH4'	mRNA	-2.67688	3.3311e-05	0.2	0.09	0.02	0.74	0.55	0.98
3710	ENSG00000096433	'ITPR3'	mRNA	-4.02486	9.51353e-252	1.11	1.02	1.17	19.39	19.7	22.78
3718	ENSG00000105639	'JAK3'	mRNA	-2.52375	0.000187895	0.12	0.03	0.03	0.35	0.41	0.37
3725	ENSG00000177606	'JUN'	mRNA	-3.24473	3.94557e-207	8.24	6.85	7.72	85.58	75.45	86.2
374	ENSG00000109321	'AREG'	mRNA	-2.4534	2.15171e-08	0.95	0.41	0.78	3.31	4.68	5.14
374393	ENSG00000189057	'FAM111B'	mRNA	-9.99688	4.67411e-16	0	0	0	5.14	4.49	3.79
374403	ENSG00000175463	'TBC1D10C'	mRNA	2.09568	0.00491971	0.75	0.84	0.83	0.12	0.35	0.17
374887	ENSG00000250067	'YJEFN3'	mRNA	-2.43788	2.55066e-11	2.33	1.3	1.33	10.38	8.61	12
374928	ENSG00000152439	'ZNF773'	mRNA	-3.52224	1.6409e-05	0.03	0.11	0.03	0.83	0.7	0.56
375033	ENSG00000187800	'PEAR1'	mRNA	3.67796	2.11789e-64	5.43	5.2	5.02	0.39	0.53	0.47
375061	ENSG00000182118	'FAM89A'	mRNA	2.04649	2.7233e-73	58.28	62.79	67.56	17.43	16.69	17.38
375387	ENSG00000174004	'NRROS'	mRNA	4.09162	7.07063e-146	30.88	26.34	29.21	1.73	1.92	2.13
375791	ENSG00000197191	'CYSRT1'	mRNA	-3.06918	0.0013258	0.26	0.27	0.14	2.53	1.86	1.8
376940	ENSG00000188177	'ZC3H6'	mRNA	-2.19136	1.13727e-37	0.47	0.57	0.55	3.01	2.88	2.47
378108	ENSG00000174353	'TRIM74'	mRNA	-2.30669	0.000246541	0.31	0.45	0.4	1.55	1.27	3.8
3790	ENSG00000170745	'KCNS3'	mRNA	2.52807	2.21493e-19	4.24	4.62	4.64	0.9	0.59	1.19
3815	ENSG00000157404	'KIT'	mRNA	2.72032	1.02219e-85	14.93	19.85	15.9	2.83	3.15	2.84
3827	ENSG00000113889	'KNG1'	mRNA	11.5241	2.38093e-21	17.37	16.82	16.24	0	0	0
3849	ENSG00000172867	'KRT2'	mRNA	3.70402	0.00958274	0.3	0.24	0.25	0.07	0	0
387882	ENSG00000235162	'C12orf75'	mRNA	4.46204	1.43468e-25	8.52	7.54	7.76	0.43	0.41	0.37
388	ENSG00000143878	'RHOB'	mRNA	-8.41707	1.22275e-11	0.03	0	0	4.63	4.26	4.32
388015	ENSG00000254656	'RTL1'	mRNA	7.54407	7.41388e-09	0.52	0.66	0.55	0	0	0
388021	ENSG00000258986	'TMEM179'	mRNA	-5.35451	0.00016693	0	0	0.02	0.34	0.45	0.39
388536	ENSG00000197863	'ZNF790'	mRNA	-6.30423	1.23963e-05	0	0	0	0.64	0.51	0.23
388553	ENSG00000237452	'MEIOSIN'	mRNA	-2.15744	0.000757121	0.11	0.14	0.18	0.59	0.78	0.83
388581	ENSG00000184163	'C1QTNF12'	mRNA	-3.54608	0.00212676	0.09	0.09	0.09	1.06	1.02	1.3
388591	ENSG00000158286	'RNF207'	mRNA	2.32036	4.08973e-53	11.06	9.14	11.43	2.42	2.35	2.49
388611	ENSG00000174950	'CD164L2'	mRNA	-4.8994	6.54715e-05	0	0	0.11	1.16	1.36	1.39
388795	ENSG00000215529	'EFCAB8'	mRNA	-3.84417	0.0073932	0.02	0.02	0	0.08	0.35	0.15
388946	ENSG00000284701	'TMEM247'	mRNA	5.44704	0.000602029	1.74	0.81	1.34	0	0	0
389058	ENSG00000204335	'SP5'	mRNA	3.45838	0.00342665	0.52	0.44	0.27	0.04	0.04	0.04
389119	ENSG00000185614	'INKA1'	mRNA	3.0744	3.50622e-18	10.33	8.48	8.79	0.87	1.03	1.7
389125	ENSG00000272573	'MUSTN1'	mRNA	-2.1332	0.00700774	0.67	1.11	1.36	5.36	2.45	5.34
389524	ENSG00000174428	'GTF2IRD2B'	mRNA	-2.2353	4.03103e-18	3.21	3.27	2.29	13.73	9.71	8.79
389549	ENSG00000128610	'FEZF1'	mRNA	-4.93915	0.00394577	0	0	0	0.17	0.24	0.18
389730	ENSG00000185775	'SPATA31A6'	mRNA	3.3099	2.31165e-15	1.45	1.46	1.1	0.19	0.13	0.15
389813	ENSG00000232434	'AJM1'	mRNA	-2.36327	3.66372e-12	0.45	0.49	0.46	1.8	2.75	3.76
389840	ENSG00000180815	'MAP3K15'	mRNA	3.8903	8.83722e-63	4.87	5.23	5.44	0.37	0.46	0.39
389860	ENSG00000238269	'PAGE2B'	mRNA	-2.43523	0.00779465	0.24	0.5	1.02	2.65	3.83	3.29
389903	ENSG00000268916	'CSAG3'	mRNA	-2.01673	2.19017e-37	17.99	13.22	17.65	68.93	69.67	79.72
390063	ENSG00000167359	'OR51I1'	mRNA	-5.35685	2.44137e-08	0	0.09	0.18	4.88	3.36	4
3902	ENSG00000089692	'LAG3'	mRNA	-3.70244	0.00124758	0.04	0.08	0	0.74	0.46	0.51
3908	ENSG00000196569	'LAMA2'	mRNA	3.1916	4.93099e-05	0.15	0.13	0.17	0.02	0.01	0.03
390937	ENSG00000268041	'ERFL'	mRNA	-2.50801	6.24994e-05	0.12	0.09	0.22	1.1	0.86	0.81
390940	ENSG00000234465	'PINLYP'	mRNA	-6.12256	5.30251e-06	0	0	0.11	4.61	6.16	5.75
3914	ENSG00000196878	'LAMB3'	mRNA	-7.80736	5.20875e-10	0	0	0.02	1.5	1.49	1.6
3915	ENSG00000135862	'LAMC1'	mRNA	-2.11027	0.00348864	0.03	0.03	0.04	0.17	0.18	0.17
3936	ENSG00000136167	'LCP1'	mRNA	2.27165	9.11137e-149	176.33	194.67	181.5	41.63	46.67	42.54
3937	ENSG00000043462	'LCP2'	mRNA	5.19166	1.15738e-59	5.98	5.44	5.67	0.26	0.11	0.16
3960	ENSG00000171747	'LGALS4'	mRNA	-5.48765	0.000507819	0	0	0	0.7	1.01	0.45
397	ENSG00000111348	'ARHGDIB'	mRNA	2.48872	7.46762e-86	63.05	64.44	70.02	14.08	13.04	12.08
3976	ENSG00000128342	'LIF'	mRNA	4.63683	1.56426e-51	6.07	4.46	5.54	0.33	0.23	0.19
399	ENSG00000168421	'RHOH'	mRNA	2.10895	1.06947e-54	21.74	20.51	22.15	6.1	5.81	5.7
399473	ENSG00000188766	'SPRED3'	mRNA	-2.69115	7.9443e-11	0.15	0.09	0.15	1.01	1.02	0.92
399979	ENSG00000120451	'SNX19'	mRNA	2.37516	3.04346e-46	7.83	7.86	7.2	1.61	1.75	1.51
400451	ENSG00000185442	'FAM174B'	mRNA	-8.31837	2.29427e-11	0.03	0	0	3.52	3.95	3.62
400668	ENSG00000185198	'PRSS57'	mRNA	4.90782	8.5226e-30	14.16	11.03	16.03	0.48	0.46	0.59
401097	ENSG00000180044	'C3orf80'	mRNA	6.60988	1.69507e-25	5.75	5.3	5.75	0.06	0.06	0.07
401145	ENSG00000184305	'CCSER1'	mRNA	5.10262	0.00228375	0.08	0.12	0.06	0	0	0
4033	ENSG00000118308	'IRAG2'	mRNA	2.02345	2.80258e-18	4.77	5.98	5.93	1.58	1.75	1.3
4037	ENSG00000130881	'LRP3'	mRNA	-9.94741	8.93112e-16	0	0	0	2.73	3.36	4.86
405754	ENSG00000244476	'ERVFRD-1'	mRNA	-4.1532	0.00213059	0	0.02	0.02	0.23	0.49	0.19
4060	ENSG00000139329	'LUM'	mRNA	7.55657	7.44844e-09	0.85	1.19	0.82	0	0	0
4064	ENSG00000134061	'CD180'	mRNA	-2.05087	0.00190668	0.05	0.09	0.07	0.36	0.24	0.33
4067	ENSG00000254087	'LYN'	mRNA	5.03422	0	448.51	512.27	464.34	15.96	16.65	17.38
4069	ENSG00000090382	'LYZ'	mRNA	3.41611	1.5887e-120	42.67	44.07	44.84	4.67	4.53	4.81
4081	ENSG00000180660	'MAB21L1'	mRNA	3.21426	0.00220699	0.25	0.35	0.33	0.03	0.05	0.03
4084	ENSG00000059728	'MXD1'	mRNA	-2.35527	1.19473e-97	4.1	4.51	4.04	26.2	25.31	22.7
4086	ENSG00000170365	'SMAD1'	mRNA	-4.5658	7.5936e-12	0	0.12	0.05	1.45	1.69	1.56
4100	ENSG00000198681	'MAGEA1'	mRNA	-8.99205	2.32541e-41	0.18	0.05	0	44.36	46.4	41.71
4107	ENSG00000156009	'MAGEA8'	mRNA	-4.08204	6.50529e-08	0.04	0.07	0.11	1.98	1.58	1.41
4108	ENSG00000123584	'MAGEA9'	mRNA	-3.93703	8.60693e-26	0.3	0.51	0.26	6.6	5.89	6.21
4112	ENSG00000214107	'MAGEB1'	mRNA	-9.62355	6.37829e-15	0	0	0	8.2	7.04	7.23
4113	ENSG00000099399	'MAGEB2'	mRNA	3.27226	1.57878e-206	190.11	189.68	197.36	25.17	23.19	19.07
4143	ENSG00000151224	'MAT1A'	mRNA	-2.97825	1.08461e-05	0.06	0.04	0.11	0.58	0.65	0.7
4145	ENSG00000007264	'MATK'	mRNA	2.95351	6.26939e-79	32.66	25.67	32.64	4.2	3.9	5.42
4168	ENSG00000101977	'MCF2'	mRNA	-3.38102	2.07304e-08	0.07	0.06	0.08	0.91	0.81	0.73
4185	ENSG00000073670	'ADAM11'	mRNA	-2.52982	2.87698e-06	0.06	0.1	0.11	0.64	0.55	0.63
4205	ENSG00000068305	'MEF2A'	mRNA	-6.51026	7.73163e-73	0.15	0.02	0.08	8	8.38	8.84
4248	ENSG00000128268	'MGAT3'	mRNA	2.05543	3.24491e-56	10.49	10.2	10.53	3.24	2.55	3
4254	ENSG00000049130	'KITLG'	mRNA	4.94705	1.02013e-12	0.78	0.93	0.68	0.01	0.04	0.03
4293	ENSG00000006432	'MAP3K9'	mRNA	-3.25416	0.000245851	0.02	0.01	0	0.07	0.14	0.2
43	ENSG00000087085	'ACHE'	mRNA	-7.52768	4.96302e-48	0.19	0	0.14	17.21	17.09	24.56
4300	ENSG00000171843	'MLLT3'	mRNA	2.6319	7.53103e-44	3.15	3.46	3.73	0.58	0.66	0.65
4337	ENSG00000124615	'MOCS1'	mRNA	-8.65246	4.08485e-16	0.02	0	0.02	5.23	5.29	5.45
440519	ENSG00000196081	'ZNF724'	mRNA	-5.51911	1.6868e-11	0.03	0.05	0.03	1.6	1.65	2.21
440712	ENSG00000263961	'RHEX'	mRNA	4.98701	0.000863408	1.24	0.51	0.76	0	0.08	0
440730	ENSG00000119283	'TRIM67'	mRNA	2.85899	2.10193e-06	0.27	0.26	0.23	0.04	0.05	0.03
440829	ENSG00000234965	'SHISA8'	mRNA	-3.65369	0.000397598	0.04	0	0.11	0.52	0.46	1.26
441294	ENSG00000271079	'CTAGE15'	mRNA	-5.16942	0.000421131	0	0.05	0	0.32	0.63	0.35
441425		'ANKRD20A3P'	mRNA	-3.85417	4.66002e-131	1.37	1.24	1.29	24.14	20.43	19.23
441452	ENSG00000230246	'SPATA31C1'	mRNA	5.98643	1.82379e-07	0.73	0.64	1.04	0	0.04	0
441476	ENSG00000197768	'STPG3'	mRNA	-3.13369	0.00100252	0.21	0.09	0.09	1.42	1.07	1
442319	ENSG00000214652	'ZNF727'	mRNA	-5.71953	0.000199414	0	0	0	0.05	0.1	0.13
4430	ENSG00000128641	'MYO1B'	mRNA	4.59073	6.85464e-06	0.36	0.3	0.34	0.03	0.02	0
445	ENSG00000130707	'ASS1'	mRNA	-2.60306	1.81284e-09	0.42	0.52	0.43	3.01	3.07	3.54
445815	ENSG00000157654	'PALM2AKAP2'	mRNA	13.7373	5.97783e-30	22.78	29.12	23.57	0	0	0
4485	ENSG00000173531	'MST1'	mRNA	-2.37071	1.79827e-07	0.26	0.22	0.39	1.63	1.71	1.81
448831	ENSG00000205097	'FRG2'	mRNA	-5.75093	0.000196628	0	0	0	0.64	0.44	0.19
4542	ENSG00000142347	'MYO1F'	mRNA	3.21911	3.82956e-85	12.31	10.08	10.6	1.29	1.48	1.28
4584	ENSG00000169894	'MUC3A'	mRNA	-6.18831	4.00859e-08	0	0	0.01	0.33	0.32	0.37
4585	ENSG00000145113	'MUC4'	mRNA	-3.52903	1.20552e-66	0.55	0.53	0.48	4.85	5.06	6.54
460	ENSG00000152092	'ASTN1'	mRNA	-4.95769	0.00416651	0	0	0	0.09	0.06	0.18
4603	ENSG00000185697	'MYBL1'	mRNA	-2.63423	2.29909e-10	0.11	0.19	0.11	1.05	0.84	1.04
4638	ENSG00000065534	'MYLK'	mRNA	2.15936	1.28704e-06	0.33	0.46	0.25	0.1	0.13	0.14
4661	ENSG00000196132	'MYT1'	mRNA	-4.35245	0.00660278	0	0.01	0	0.1	0.11	0.11
467	ENSG00000162772	'ATF3'	mRNA	-3.71514	3.57929e-78	1.42	1.33	1.46	20.89	22.33	19.16
4674	ENSG00000186462	'NAP1L2'	mRNA	-6.02145	4.37918e-05	0	0	0	0.56	0.35	0.28
4675	ENSG00000186310	'NAP1L3'	mRNA	4.3372	1.24788e-24	3	3.86	3.27	0.19	0.15	0.23
4689	ENSG00000100365	'NCF4'	mRNA	6.47857	3.53588e-16	7.62	5.02	7.3	0.14	0.18	0
4703	ENSG00000183091	'NEB'	mRNA	2.78159	6.38673e-44	0.93	1.11	1.05	0.14	0.16	0.2
4744	ENSG00000100285	'NEFH'	mRNA	2.86102	8.45845e-117	33.73	29.56	33.01	5.91	4.77	4.47
4804	ENSG00000064300	'NGFR'	mRNA	-3.27538	0.00756991	0	0.04	0.02	0.29	0.18	0.23
4815	ENSG00000171840	'NINJ2'	mRNA	2.079	1.49154e-06	5.26	5.05	4.36	1.01	1.08	1.87
4853	ENSG00000134250	'NOTCH2'	mRNA	8.21502	0	122.83	159.13	124.88	0.49	0.57	0.52
4857	ENSG00000139910	'NOVA1'	mRNA	-4.85286	0.00543614	0	0	0	0.42	0.07	0.05
4868	ENSG00000161270	'NPHS1'	mRNA	-4.78009	0.000110368	0.01	0	0.01	0.25	0.29	0.34
4886	ENSG00000164128	'NPY1R'	mRNA	-6.342	7.63319e-06	0	0	0	0.51	0.49	0.35
4897	ENSG00000091129	'NRCAM'	mRNA	-4.01412	5.1263e-46	0.11	0.15	0.22	2.91	2.99	3.25
4914	ENSG00000198400	'NTRK1'	mRNA	3.21318	4.24797e-48	8.65	7.92	7.81	0.82	1.04	1.15
4922	ENSG00000133636	'NTS'	mRNA	4.81834	1.89568e-56	19.58	21.33	20.82	0.84	0.74	0.88
4923	ENSG00000101188	'NTSR1'	mRNA	3.4223	3.08258e-07	0.55	0.45	0.65	0.06	0.07	0.04
492311	ENSG00000182700	'IGIP'	mRNA	-2.2626	1.27642e-22	0.98	0.71	1.1	5.83	5.05	4.41
4940	ENSG00000111331	'OAS3'	mRNA	-5.81599	9.31577e-22	0.02	0.02	0.03	1.51	1.42	1.83
4969	ENSG00000106809	'OGN'	mRNA	-4.84854	1.74632e-17	0.04	0.06	0.09	1.96	1.86	2.45
497190	ENSG00000140839	'CLEC18B'	mRNA	-2.5273	3.4935e-27	1.93	1.38	2.25	11.42	9.67	14.84
4987	ENSG00000125510	'OPRL1'	mRNA	-4.89643	2.90685e-14	0.13	0.03	0.03	1.86	1.91	1.79
5002	ENSG00000110628	'SLC22A18'	mRNA	-2.00031	1.12627e-08	1.38	1.17	2.6	6.6	5.07	10.02
5008	ENSG00000099985	'OSM'	mRNA	2.02562	0.000970445	0.95	0.68	0.85	0.33	0.27	0.2
5010	ENSG00000013297	'CLDN11'	mRNA	10.2107	8.59731e-33	32.36	31.56	30.91	0.03	0	0.06
5023	ENSG00000108405	'P2RX1'	mRNA	3.72447	2.4587e-51	10.06	7.18	9.88	0.75	0.63	0.97
5026	ENSG00000083454	'P2RX5'	mRNA	3.47892	8.53657e-26	5.22	5.92	4.59	0.43	0.48	0.69
5027	ENSG00000089041	'P2RX7'	mRNA	-2.70553	3.79624e-10	0.11	0.12	0.14	1.01	1	0.75
5032	ENSG00000244165	'P2RY11'	mRNA	-8.25658	8.78406e-11	0	0	0	3.48	2.37	2.57
5046	ENSG00000140479	'PCSK6'	mRNA	-3.22351	2.33179e-93	1.31	1.27	1.07	12.08	12.41	12.42
50486	ENSG00000123689	'G0S2'	mRNA	-7.56745	6.44855e-09	0	0	0	4.86	4.21	3.59
50509	ENSG00000080573	'COL5A3'	mRNA	-6.06104	3.57704e-05	0	0	0	0.1	0.21	0.16
50511	ENSG00000139351	'SYCP3'	mRNA	-2.48669	0.000907836	0.23	0.16	0.4	1.4	1.44	2.09
5071	ENSG00000185345	'PRKN'	mRNA	-2.26962	0.00014106	0.15	0.06	0.13	0.53	0.5	0.68
50810	ENSG00000166503	'HDGFL3'	mRNA	-5.43313	4.99774e-65	0.03	0.05	0.07	2.4	2.25	2.61
50846	ENSG00000139549	'DHH'	mRNA	-6.07989	1.05241e-33	0.03	0.06	0.06	3.58	3.64	4.44
50859	ENSG00000196104	'SPOCK3'	mRNA	7.10823	1.03414e-07	0.56	0.7	0.75	0	0	0
5087	ENSG00000185630	'PBX1'	mRNA	2.38083	1.63328e-22	2.38	2.83	2.16	0.36	0.54	0.61
5090	ENSG00000167081	'PBX3'	mRNA	-3.80008	2.4984e-08	0.08	0	0.14	1.05	1.22	1.14
50940	ENSG00000284741	'PDE11A'	mRNA	2.75665	1.23419e-27	1.54	2.07	1.37	0.25	0.29	0.35
51027	ENSG00000178096	'BOLA1'	mRNA	-6.87388	1.12927e-07	0	0.11	0	3.63	4.58	5.38
5105	ENSG00000124253	'PCK1'	mRNA	-3.79137	2.46914e-09	0.02	0.05	0.08	0.74	0.82	0.78
51066	ENSG00000125046	'SSUH2'	mRNA	2.45297	0.000620973	0.82	0.81	1.02	0.33	0.16	0.12
51083	ENSG00000069482	'GAL'	mRNA	2.29034	3.2547e-73	177.21	155.1	178.23	34.81	36.8	42.18
51085	ENSG00000009950	'MLXIPL'	mRNA	-2.66309	4.2718e-40	1.62	1.05	1.45	9.41	8.45	11.99
51127	ENSG00000162931	'TRIM17'	mRNA	5.10216	7.14787e-54	13.52	10.58	12.88	0.32	0.46	0.42
51151	ENSG00000164175	'SLC45A2'	mRNA	2.68213	0.00202463	1.21	0.6	0.74	0.2	0.05	0.21
51171	ENSG00000087076	'HSD17B14'	mRNA	-3.71281	0.00971153	0	0.17	0	0.76	0.64	1.08
5118	ENSG00000106333	'PCOLCE'	mRNA	2.12786	8.87957e-41	31.59	25.88	32.12	6.87	7.19	9.11
51232	ENSG00000150938	'CRIM1'	mRNA	-6.2645	3.08288e-36	0.03	0.06	0.02	3.02	3.59	3.49
51252	ENSG00000168754	'FAM178B'	mRNA	-2.03807	2.45749e-78	53.23	46.01	49.64	208.25	227.57	234.62
51308	ENSG00000132563	'REEP2'	mRNA	-2.88633	2.64149e-05	0.11	0.11	0.15	0.8	1.04	1.15
51310	ENSG00000092096	'SLC22A17'	mRNA	2.40895	0.00117492	0.85	0.52	0.62	0.26	0.14	0.05
51313	ENSG00000164125	'GASK1B'	mRNA	-7.63362	3.49901e-18	0	0.03	0.02	3.09	3.24	3.54
51334	ENSG00000184838	'PRR16'	mRNA	2.48347	2.37065e-05	1.84	1.32	1.49	0.52	0.05	0.39
51338	ENSG00000110079	'MS4A4A'	mRNA	5.86688	1.27428e-59	20.96	19.68	22.43	0.42	0.34	0.44
51361	ENSG00000134709	'HOOK1'	mRNA	-8.59833	3.97281e-12	0.01	0	0	2.01	2.03	1.77
51421	ENSG00000114019	'AMOTL2'	mRNA	-4.77976	0.00769789	0	0	0	0.07	0.05	0.14
51438	ENSG00000046774	'MAGEC2'	mRNA	-10.9308	2.20743e-25	0	0.04	0.04	61.93	56.99	51.36
5144	ENSG00000113448	'PDE4D'	mRNA	-2.0859	0.000847232	0.05	0.04	0.06	0.2	0.21	0.24
51440	ENSG00000116983	'HPCAL4'	mRNA	2.76996	0.00599529	0.15	0.19	0.17	0.04	0.03	0.02
51481	ENSG00000169059	'VCX3A'	mRNA	-5.17425	0.00194856	0	0	0	1.13	0.52	0.51
5151	ENSG00000073417	'PDE8A'	mRNA	-2.08092	1.45909e-87	6.26	6.94	6.76	33.71	31.1	33.01
5152	ENSG00000160191	'PDE9A'	mRNA	-4.8447	0.00583054	0	0	0	0.23	0.38	0.15
5153	ENSG00000123360	'PDE1B'	mRNA	2.48047	1.91641e-14	2.26	2.29	2.32	0.54	0.31	0.52
5154	ENSG00000197461	'PDGFA'	mRNA	-4.38234	1.63211e-21	0.11	0.16	0.14	3.27	3.46	2.81
5155	ENSG00000100311	'PDGFB'	mRNA	-8.77449	2.39788e-12	0	0	0	2.22	2.37	2.17
51561	ENSG00000110944	'IL23A'	mRNA	-4.53176	7.48831e-18	0.34	0.17	0.44	8.57	7.99	7.96
51606	ENSG00000047249	'ATP6V1H'	mRNA	3.81678	0	379.39	405.36	395.05	32.17	32.99	30
5164	ENSG00000005882	'PDK2'	mRNA	3.00734	5.13027e-10	3.53	2.2	3.19	0.66	0.17	0.54
5165	ENSG00000067992	'PDK3'	mRNA	-5.66178	7.00706e-52	0.21	0.04	0.31	4.16	4.92	5.28
5166	ENSG00000004799	'PDK4'	mRNA	-4.1043	2.36375e-120	0.74	0.86	0.98	17.32	17.18	15.99
51661	ENSG00000079150	'FKBP7'	mRNA	2.16038	1.15695e-27	7.1	6.71	6.47	2.04	1.72	1.41
5167	ENSG00000197594	'ENPP1'	mRNA	4.53657	4.22697e-19	0.82	0.94	0.81	0.03	0.03	0.08
5169	ENSG00000154269	'ENPP3'	mRNA	6.71107	1.14315e-92	18.04	19.81	17.18	0.28	0.2	0.11
51700	ENSG00000166394	'CYB5R2'	mRNA	9.33547	4.91208e-14	7.49	7.17	8.16	0	0	0
5175	ENSG00000261371	'PECAM1'	mRNA	4.90227	9.88256e-47	2.4	2.62	2.54	0.09	0.12	0.07
51764	ENSG00000127588	'GNG13'	mRNA	-5.27669	0.00210996	0	0	0	0.21	0.4	1.59
5243	ENSG00000085563	'ABCB1'	mRNA	-6.23592	2.90852e-06	0	0	0.02	0.45	0.44	0.46
5244	ENSG00000005471	'ABCB4'	mRNA	4.65195	1.59788e-24	2.18	1.93	2.54	0.18	0.06	0.07
5271	ENSG00000166401	'SERPINB8'	mRNA	5.04198	3.16334e-05	0.38	0.58	0.54	0.03	0	0.03
5294	ENSG00000105851	'PIK3CG'	mRNA	2.04473	3.68847e-39	4.88	6.52	5.36	1.44	1.6	1.65
5311	ENSG00000118762	'PKD2'	mRNA	-4.40336	2.01939e-59	0.22	0.22	0.17	4.71	4.88	5.09
5313	ENSG00000143627	'PKLR'	mRNA	-2.41451	7.73734e-100	5.51	6.51	6.57	35.93	38.77	38.4
5314	ENSG00000170927	'PKHD1'	mRNA	-7.19797	5.9231e-08	0	0	0	0.14	0.15	0.16
5325	ENSG00000118495	'PLAGL1'	mRNA	2.62877	6.41125e-117	39.49	48.05	42.14	7.46	7.53	8.66
5327	ENSG00000104368	'PLAT'	mRNA	3.50355	7.54645e-21	2.46	2.35	2.85	0.33	0.22	0.28
5328	ENSG00000122861	'PLAU'	mRNA	2.11492	5.11146e-21	5.59	5.53	5.78	1.44	1.49	1.51
5330	ENSG00000137841	'PLCB2'	mRNA	4.10273	4.73973e-80	8.56	6.69	8.29	0.55	0.53	0.49
5332	ENSG00000101333	'PLCB4'	mRNA	-8.71325	1.83366e-12	0.01	0	0	2.29	2.17	2.17
5333	ENSG00000187091	'PLCD1'	mRNA	-3.22454	6.11974e-61	1.47	1.18	1.84	15.4	13.42	19.03
53344	ENSG00000204116	'CHIC1'	mRNA	-7.41178	8.96737e-12	0.01	0	0.01	1.31	1.09	1.52
53347	ENSG00000160185	'UBASH3A'	mRNA	3.281	8.49493e-70	13.88	12.6	13.72	1.69	1.48	1.55
5338	ENSG00000129219	'PLD2'	mRNA	-2.00182	1.56943e-15	0.71	0.68	0.77	3.03	3.31	3.55
5352	ENSG00000152952	'PLOD2'	mRNA	-10.93	2.40799e-19	0.02	0	0	14.95	15.17	14.5
5360	ENSG00000100979	'PLTP'	mRNA	2.93896	8.56237e-101	38.33	34.14	38.17	5.54	5.72	6.67
54	ENSG00000102575	'ACP5'	mRNA	-5.23599	2.40637e-38	0.47	0.2	0.27	11.17	12.32	13.55
54033	ENSG00000185272	'RBM11'	mRNA	-2.31339	4.07641e-18	1.1	0.88	1.29	6.1	5.66	6.53
5409	ENSG00000141744	'PNMT'	mRNA	2.08937	8.67142e-25	39.81	28.44	39.08	9	7.34	11.67
54103	ENSG00000186088	'GSAP'	mRNA	6.5878	2.50719e-06	0.59	0.29	0.34	0	0	0
5412	ENSG00000122042	'UBL3'	mRNA	-2.12189	1.946e-16	0.49	0.53	0.52	2.39	2.41	2.88
5413	ENSG00000184702	'SEPTIN5'	mRNA	-3.27505	2.66262e-173	10.5	9.9	10.31	98.88	112.49	125.79
5414	ENSG00000108387	'SEPTIN4'	mRNA	-2.68761	8.31702e-05	0.22	0.15	0.08	1.12	1.23	1.15
541466	ENSG00000268940	'CT45A1'	mRNA	2.85818	0.00631474	0.75	0.8	1.71	0.01	0.29	0.24
541468	ENSG00000171357	'LURAP1'	mRNA	-4.03012	1.24772e-08	0.04	0.21	0.04	1.84	1.62	2.05
5420	ENSG00000128567	'PODXL'	mRNA	-2.67747	3.94182e-11	0.09	0.14	0.12	0.86	0.82	0.91
54206	ENSG00000116285	'ERRFI1'	mRNA	-4.49657	3.04491e-49	0.28	0.34	0.19	7.65	7.12	6.34
54212	ENSG00000147481	'SNTG1'	mRNA	8.46025	9.41047e-12	1.96	1.98	2.72	0	0	0.05
54329	ENSG00000164604	'GPR85'	mRNA	2.4082	3.69503e-13	1.27	1.36	1.26	0.34	0.29	0.22
54331	ENSG00000186469	'GNG2'	mRNA	6.92565	2.84631e-07	0.44	0.44	0.47	0	0	0
54456	ENSG00000073146	'MOV10L1'	mRNA	2.65465	0.00150786	0.3	0.3	0.32	0.1	0.07	0
54463	ENSG00000154153	'RETREG1'	mRNA	6.00341	1.00472e-05	0.39	0.67	0.52	0.03	0	0
54490	ENSG00000135226	'UGT2B28'	mRNA	-5.31896	0.000210125	0.05	0	0	0.64	1.01	0.87
54504	ENSG00000106066	'CPVL'	mRNA	-5.44018	0.000548522	0	0	0	0.29	0.36	0.35
54566	ENSG00000095203	'EPB41L4B'	mRNA	-2.65041	0.000106733	0.05	0.05	0.11	0.56	0.29	0.69
54626	ENSG00000069812	'HES2'	mRNA	-2.66365	0.000230909	0	0.1	0.08	0.51	0.47	0.34
54627	ENSG00000212916	'MAP10'	mRNA	8.482	1.85455e-11	0.72	0.84	0.96	0	0	0
5467	ENSG00000112033	'PPARD'	mRNA	-2.1217	7.85511e-54	3.64	3.29	4.11	17.22	16.52	21
54681	ENSG00000178467	'P4HTM'	mRNA	5.31897	0.00110924	0.43	0.16	0.17	0	0	0
54682	ENSG00000111261	'MANSC1'	mRNA	-2.00102	2.26546e-24	0.94	0.84	0.69	3.81	3.38	4.05
547	ENSG00000130294	'KIF1A'	mRNA	2.29095	3.57054e-125	18.78	18.17	18.64	3.99	4.32	4.74
54738	ENSG00000163497	'FEV'	mRNA	6.87554	1.07131e-07	2.26	2.36	2.75	0	0	0.07
54898	ENSG00000197977	'ELOVL2'	mRNA	2.18123	2.08544e-16	2.49	2.59	2.09	0.62	0.64	0.54
54923	ENSG00000203896	'LIME1'	mRNA	-2.0965	3.29337e-15	3.47	2.53	3.03	13.86	11.3	20.73
54928	ENSG00000104331	'BPNT2'	mRNA	3.86043	0	198.83	255.01	214.25	16.91	18.22	17.71
54932	ENSG00000187609	'EXD3'	mRNA	-2.38286	7.59089e-09	2.18	0.37	1.57	6.3	5.81	10.14
54947	ENSG00000087253	'LPCAT2'	mRNA	-8.35079	4.51618e-11	0	0	0	1.02	0.73	0.98
54967	ENSG00000169551	'CT55'	mRNA	-9.09349	2.96582e-13	0	0	0	5.07	3.92	4.05
54972	ENSG00000006118	'TMEM132A'	mRNA	-3.40935	6.04015e-07	0.06	0.08	0.04	0.72	0.51	1.02
5498	ENSG00000143224	'PPOX'	mRNA	-2.36018	2.34806e-69	9.73	7.58	7.89	47.56	47.64	53.44
54996	ENSG00000117791	'MTARC2'	mRNA	-4.08356	9.98763e-58	0.7	0.59	0.61	12.68	12.62	11.5
55	ENSG00000014257	'ACP3'	mRNA	4.84106	5.8343e-38	5.14	6.16	4.94	0.26	0.18	0.26
55024	ENSG00000153064	'BANK1'	mRNA	6.78843	1.95603e-07	0.77	1.17	0.77	0.03	0	0
55064	ENSG00000106686	'SPATA6L'	mRNA	5.52886	2.24765e-06	0.69	0.55	0.62	0.02	0.02	0
550643	ENSG00000204272	'NBDY'	mRNA	-8.21399	1.03004e-10	0	0	0	2.16	1.81	1.99
5507	ENSG00000119938	'PPP1R3C'	mRNA	-9.08215	1.62534e-13	0	0	0.03	6.35	6.73	6.28
55092	ENSG00000171729	'TMEM51'	mRNA	2.80476	2.72109e-13	2.88	2.91	3.19	0.48	0.53	0.42
55103	ENSG00000116191	'RALGPS2'	mRNA	-2.69495	1.26035e-90	1.75	2.59	2.06	16.88	15.12	15.67
55137	ENSG00000182263	'FIGN'	mRNA	6.00948	2.57221e-17	0.75	0.78	0.8	0.01	0.01	0.03
55140	ENSG00000134014	'ELP3'	mRNA	2.00121	1.97894e-74	40.18	44.62	43.27	12.93	12.74	10.76
55176	ENSG00000065665	'SEC61A2'	mRNA	-2.11809	3.04103e-38	3.29	2.69	2.88	14.85	13.06	13.97
5521	ENSG00000156475	'PPP2R2B'	mRNA	-6.27857	1.0137e-05	0	0	0	0.39	0.46	0.41
55220	ENSG00000162873	'KLHDC8A'	mRNA	-5.28456	8.75911e-06	0.03	0.03	0	0.64	0.88	0.85
55224	ENSG00000143845	'ETNK2'	mRNA	3.04476	1.80422e-05	0.62	0.68	0.91	0.07	0.14	0.12
55227	ENSG00000137269	'LRRC1'	mRNA	-5.61163	0.000257223	0	0	0	0.23	0.22	0.25
55278	ENSG00000130348	'QRSL1'	mRNA	2.09838	7.93319e-72	17.98	18.95	16.84	4.55	4.78	5.05
55282	ENSG00000159708	'LRRC36'	mRNA	-2.94224	0.00101131	0.11	0.03	0.07	0.48	0.46	0.7
55283	ENSG00000055732	'MCOLN3'	mRNA	-6.76342	1.33821e-43	0.08	0.08	0.11	11.26	10.44	10.88
55286	ENSG00000154274	'C4orf19'	mRNA	4.46662	2.21331e-11	1.05	1.12	0.9	0.07	0.02	0.08
55289	ENSG00000153093	'ACOXL'	mRNA	-5.55174	0.000342527	0	0	0	0.28	0.32	0.24
55329	ENSG00000138587	'MNS1'	mRNA	2.34035	1.1916e-17	4.61	4.67	5.01	1.06	1.1	1.04
55363	ENSG00000136929	'HEMGN'	mRNA	-3.00059	3.1271e-119	5.82	7.22	5.27	58.23	54.03	54.52
55364	ENSG00000154059	'IMPACT'	mRNA	-5.09317	8.52022e-16	0.06	0.02	0.06	1.84	1.52	1.88
55422	ENSG00000130844	'ZNF331'	mRNA	-8.13676	1.79637e-10	0	0	0	0.89	0.88	0.69
5549	ENSG00000188783	'PRELP'	mRNA	-2.26469	3.27493e-08	0.19	0.13	0.14	0.67	0.74	1.13
5551	ENSG00000180644	'PRF1'	mRNA	4.48875	4.25191e-28	4.7	3.99	3.89	0.23	0.1	0.32
55510	ENSG00000080007	'DDX43'	mRNA	6.71667	1.27119e-06	0.34	0.72	0.72	0	0	0
55512	ENSG00000103056	'SMPD3'	mRNA	-2.00187	6.8091e-14	0.41	0.36	0.41	1.73	1.81	1.89
5552	ENSG00000122862	'SRGN'	mRNA	-3.42725	5.92998e-07	0.42	0.21	0	2.66	2.64	2.12
55521	ENSG00000152503	'TRIM36'	mRNA	-3.25281	2.70052e-23	0.54	0.25	0.24	2.58	2.36	2.59
5553	ENSG00000186652	'PRG2'	mRNA	2.38739	7.44099e-65	48.73	41.12	50.58	10.7	10.54	9.02
55532	ENSG00000196660	'SLC30A10'	mRNA	-2.88662	1.23e-36	0.61	1.43	1.2	9.84	9.13	8.47
55553	ENSG00000110693	'SOX6'	mRNA	-3.69791	6.18442e-35	0.13	0.09	0.1	1.46	1.66	1.67
55565	ENSG00000102984	'ZNF821'	mRNA	-2.28179	2.03434e-18	1.8	1.14	1.1	7.72	6.89	7.98
55601	ENSG00000137628	'DDX60'	mRNA	3.79911	3.26954e-12	0.58	0.68	0.67	0.04	0.05	0.07
55612	ENSG00000101311	'FERMT1'	mRNA	5.44857	0.00057799	0.09	0.08	0.15	0	0	0
55619	ENSG00000135905	'DOCK10'	mRNA	4.70336	0.00208265	0.09	0.09	0.08	0.01	0	0
55638	ENSG00000147642	'SYBU'	mRNA	-2.26537	3.41001e-31	1.29	1.51	1.57	8.47	7.88	7.25
55647	ENSG00000139832	'RAB20'	mRNA	2.29086	3.67951e-18	11.92	8.23	8.28	1.92	2.78	1.83
55659	ENSG00000083817	'ZNF416'	mRNA	-2.49441	1.98379e-09	0.37	0.34	0.22	1.86	2.11	1.86
55663	ENSG00000083838	'ZNF446'	mRNA	-2.10132	1.48818e-12	1.19	1.09	0.95	3.77	5.13	6.54
55711	ENSG00000064763	'FAR2'	mRNA	2.0593	5.56636e-22	4.21	4.49	3.77	1.15	1.19	1.08
55714	ENSG00000218336	'TENM3'	mRNA	-7.85923	3.79015e-10	0	0.01	0	0.59	0.59	0.6
55715	ENSG00000125170	'DOK4'	mRNA	-2.22722	1.94807e-30	1.61	1.3	1.57	7.51	8.16	8.29
55740	ENSG00000154380	'ENAH'	mRNA	-7.86215	6.2469e-84	0.03	0.03	0.02	6.41	6.48	6.48
55753	ENSG00000197444	'OGDHL'	mRNA	-4.71868	5.96629e-11	0.02	0.06	0.04	1.59	1.41	0.87
55796	ENSG00000076770	'MBNL3'	mRNA	-7.99996	1.62671e-32	0.02	0.01	0	2.88	2.98	2.99
55809	ENSG00000124496	'TRERF1'	mRNA	4.31321	4.2382e-74	3.34	4.38	4.13	0.28	0.19	0.22
55841	ENSG00000047644	'WWC3'	mRNA	-6.55281	2.35362e-06	0	0	0	0.21	0.23	0.2
55843	ENSG00000075884	'ARHGAP15'	mRNA	3.25667	2.81253e-109	36.18	38.3	39.37	3.94	4.92	4.6
5587	ENSG00000184304	'PRKD1'	mRNA	-7.52276	9.09624e-09	0	0	0	0.94	0.81	0.59
55879	ENSG00000268089	'GABRQ'	mRNA	2.69724	0.000211612	0.22	0.26	0.21	0.07	0.01	0.04
55885	ENSG00000048540	'LMO3'	mRNA	4.34658	7.03088e-84	9.38	10.04	9.82	0.58	0.44	0.64
5590	ENSG00000067606	'PRKCZ'	mRNA	-2.65341	4.26266e-14	0.51	0.55	0.51	3.38	3.09	3.15
55906	ENSG00000126970	'ZC4H2'	mRNA	-5.9793	5.65903e-05	0	0	0	0.22	0.46	0.33
55911	ENSG00000184730	'APOBR'	mRNA	3.36765	3.15036e-55	6.73	6.16	5.9	0.81	0.7	0.57
55958	ENSG00000198642	'KLHL9'	mRNA	5.38266	0.000753711	0.06	0.11	0.11	0	0	0
5596	ENSG00000141639	'MAPK4'	mRNA	-10.0059	3.8668e-16	0	0	0	3.38	3.84	3.78
55970	ENSG00000172380	'GNG12'	mRNA	2.40172	2.82056e-43	6.72	8.53	6.57	1.49	1.72	1.52
55971	ENSG00000006453	'BAIAP2L1'	mRNA	-6.54044	1.34383e-81	0.14	0.13	0.16	14.36	14.74	14.8
56000	ENSG00000147206	'NXF3'	mRNA	2.49715	5.83454e-08	1.72	1.97	1.85	0.27	0.43	0.42
56062	ENSG00000102271	'KLHL4'	mRNA	2.99402	3.62221e-09	0.85	1.06	0.49	0.11	0.11	0.09
56121	ENSG00000113248	'PCDHB15'	mRNA	-5.55246	0.000349352	0	0	0	0.14	0.21	0.17
56133	ENSG00000112852	'PCDHB2'	mRNA	2.35435	0.000854851	0.4	0.32	0.34	0.04	0.13	0.06
56154	ENSG00000133863	'TEX15'	mRNA	3.09	5.42192e-81	5.63	8.59	6.33	0.94	0.88	0.96
56159	ENSG00000120498	'TEX11'	mRNA	9.52786	9.85718e-90	55.74	66.65	55.66	0.16	0.08	0.03
56164	ENSG00000196335	'STK31'	mRNA	-3.15611	5.70364e-14	0.14	0.31	0.11	2.38	1.97	1.68
56241	ENSG00000099994	'SUSD2'	mRNA	-2.69418	0.000196371	0.16	0.02	0.07	0.41	0.57	0.88
56242	ENSG00000256771	'ZNF253'	mRNA	-9.28828	3.98087e-14	0	0.03	0	6.01	6.22	6.15
56243	ENSG00000120549	'KIAA1217'	mRNA	6.2967	2.10092e-08	0.62	0.54	0.53	0.03	0	0
56265	ENSG00000088882	'CPXM1'	mRNA	-4.51979	1.27697e-05	0	0.07	0.04	1.06	0.75	0.64
56288	ENSG00000148498	'PARD3'	mRNA	-6.05723	7.10435e-97	0.15	0.22	0.13	12.79	13.64	13.25
5629	ENSG00000117707	'PROX1'	mRNA	3.63065	3.6968e-05	0.13	0.21	0.19	0.02	0.01	0.02
5641	ENSG00000100600	'LGMN'	mRNA	-3.65321	6.12139e-53	0.96	0.9	0.87	11.64	13.6	13.55
56479	ENSG00000185760	'KCNQ5'	mRNA	-8.6396	6.44727e-12	0	0	0	0.86	1.08	0.85
5651	ENSG00000154646	'TMPRSS15'	mRNA	-9.66815	5.15674e-15	0	0	0	2.83	2.54	3.59
5652	ENSG00000052344	'PRSS8'	mRNA	-2.63053	1.59744e-13	1.01	0.37	0.52	4.33	4.31	4.73
56521	ENSG00000108176	'DNAJC12'	mRNA	-5.32649	3.99894e-29	0.27	0.39	0.45	16.28	15.76	13.88
5654	ENSG00000166033	'HTRA1'	mRNA	-5.37253	0.000754593	0	0	0	0.29	0.4	0.26
566	ENSG00000172232	'AZU1'	mRNA	-2.69644	2.43246e-10	1.54	1.14	0.96	7.05	6.13	12.89
56654	ENSG00000107281	'NPDC1'	mRNA	-2.84621	2.85534e-08	0.44	0.33	0.28	2.65	2.14	3.7
56704	ENSG00000104369	'JPH1'	mRNA	3.74434	5.2574e-45	3.43	4.11	4.14	0.35	0.3	0.34
56731	ENSG00000125520	'SLC2A4RG'	mRNA	-2.03785	1.4075e-31	6.06	4.17	5.86	22.29	21.59	31.12
56776	ENSG00000155816	'FMN2'	mRNA	-5.51225	0.000460252	0	0	0	0.13	0.11	0.24
56853	ENSG00000101489	'CELF4'	mRNA	-4.29067	0.00831084	0	0	0.02	0.2	0.1	0.17
56884	ENSG00000168843	'FSTL5'	mRNA	-3.32845	8.91626e-51	0.45	0.44	0.37	4.68	4.94	5.01
56896	ENSG00000157851	'DPYSL5'	mRNA	-2.57652	0.00703917	0.05	0.01	0.03	0.17	0.22	0.17
56901	ENSG00000185633	'NDUFA4L2'	mRNA	-3.07879	0.00193582	0.07	0.07	0.22	1.29	0.54	1.6
56917	ENSG00000105419	'MEIS3'	mRNA	-3.52205	0.000497332	0.1	0.08	0	0.97	0.61	0.7
56945	ENSG00000175110	'MRPS22'	mRNA	2.05911	6.00321e-96	148.39	147.02	155.17	42.34	36.72	42.05
56971	ENSG00000186567	'CEACAM19'	mRNA	-2.88226	0.00419037	0.07	0	0.1	0.53	0.4	0.48
56981	ENSG00000019485	'PRDM11'	mRNA	2.04275	0.00735108	0.46	0.25	0.38	0.12	0.18	0.01
56999	ENSG00000163638	'ADAMTS9'	mRNA	8.34283	4.29472e-11	0.53	0.54	0.55	0	0	0
57088	ENSG00000114698	'PLSCR4'	mRNA	2.32811	2.39712e-08	0.98	2.09	1.39	0.4	0.31	0.31
57097	ENSG00000111224	'PARP11'	mRNA	-3.11123	3.35342e-05	0.06	0.05	0.02	0.34	0.42	0.52
57115	ENSG00000163218	'PGLYRP4'	mRNA	-3.33984	1.00009e-06	0.14	0.07	0.11	0.92	1.2	1.58
57129	ENSG00000136522	'MRPL47'	mRNA	2.11632	5.47826e-93	111.64	103.51	109.62	30.18	26.71	27.92
57139	ENSG00000205517	'RGL3'	mRNA	-3.87929	3.75953e-27	0.44	0.09	0.36	5.26	4.34	5.3
57209	ENSG00000198105	'ZNF248'	mRNA	-2.77998	3.21599e-72	1.88	1.99	1.49	14.06	13.38	13.34
57216	ENSG00000162738	'VANGL2'	mRNA	-8.00595	6.09106e-45	0.05	0.01	0.03	9.09	8.73	9.08
57228	ENSG00000170545	'SMAGP'	mRNA	3.49848	1.11728e-63	30.97	25.61	34.7	2.57	3.09	2.57
57336	ENSG00000141040	'ZNF287'	mRNA	-4.98111	0.000817948	0	0	0.01	0.16	0.09	0.1
5739	ENSG00000160013	'PTGIR'	mRNA	3.69905	0.00114031	0.47	0.47	0.49	0.08	0	0.04
57412	ENSG00000214435	'AS3MT'	mRNA	-2.58893	8.57945e-11	0.27	0.24	0.73	2.99	2.68	2.52
5742	ENSG00000095303	'PTGS1'	mRNA	2.13921	1.72657e-86	20.87	20.08	22.27	5.26	5.95	5.31
574414	ENSG00000203783	'PRR9'	mRNA	7.45984	4.7395e-09	5.59	3.71	3.85	0	0	0.08
57449	ENSG00000171680	'PLEKHG5'	mRNA	-5.56743	0.000370911	0	0	0	0.17	0.08	0.2
57458	ENSG00000057704	'TMCC3'	mRNA	2.45682	6.19677e-10	0.92	0.83	0.72	0.15	0.11	0.27
5746	ENSG00000144407	'PTH2R'	mRNA	5.60501	5.92792e-20	2.76	2.92	3.39	0.09	0.06	0.07
57468	ENSG00000124140	'SLC12A5'	mRNA	-4.00904	0.00342104	0	0.02	0	0.12	0.13	0.18
57471	ENSG00000136541	'ERMN'	mRNA	5.31502	3.91274e-17	1.79	1.41	2.2	0.07	0.02	0.07
57475	ENSG00000054690	'PLEKHH1'	mRNA	-3.10706	1.94855e-85	0.69	0.74	0.79	7.16	6.84	7.95
57476	ENSG00000023171	'GRAMD1B'	mRNA	-4.69882	1.484e-09	0.02	0	0.03	0.4	0.44	0.52
57482	ENSG00000109265	'CRACD'	mRNA	-2.3327	9.39228e-20	0.25	0.57	0.36	2	2.35	2.46
57509	ENSG00000129422	'MTUS1'	mRNA	-5.24024	0.00130423	0	0	0	0.16	0.21	0.13
57536	ENSG00000150477	'KIAA1328'	mRNA	-2.00884	4.45953e-24	0.9	0.9	0.72	3.86	3.85	3.9
57545	ENSG00000048342	'CC2D2A'	mRNA	-5.40819	2.95988e-18	0.05	0.12	0.07	2.38	2.25	2.91
57567	ENSG00000166188	'ZNF319'	mRNA	-2.13627	2.95932e-26	0.94	0.9	0.8	4.36	4.32	4.66
57575	ENSG00000138650	'PCDH10'	mRNA	-9.85047	1.19164e-15	0	0	0	1.47	1.57	1.67
576	ENSG00000121753	'ADGRB2'	mRNA	-4.83252	1.2982e-13	0.03	0.01	0.05	0.75	1.09	1.06
57615	ENSG00000229676	'ZNF492'	mRNA	-3.34246	6.21517e-14	0.13	0.17	0.08	1.55	1.22	1.3
57631	ENSG00000130224	'LRCH2'	mRNA	8.43435	2.24171e-56	11.54	14.34	13.25	0.07	0.03	0.04
5764	ENSG00000105894	'PTN'	mRNA	-2.82006	1.15536e-13	0.43	0.61	0.67	3.85	3.91	4.78
57643	ENSG00000162415	'ZSWIM5'	mRNA	-3.31137	8.51332e-31	0.21	0.17	0.21	2.16	2.22	2.37
57662	ENSG00000076826	'CAMSAP3'	mRNA	-2.06491	0.000735746	0.12	0.08	0.09	0.45	0.39	0.56
57683	ENSG00000204186	'ZDBF2'	mRNA	-4.76237	0.00749527	0	0	0	0.05	0.03	0.03
57722	ENSG00000103742	'IGDCC4'	mRNA	2.47301	5.56271e-09	0.69	0.49	0.7	0.14	0.09	0.16
5777	ENSG00000111679	'PTPN6'	mRNA	-2.52844	1.10207e-11	0.72	0.23	0.5	3.18	3.16	3.24
5778	ENSG00000143851	'PTPN7'	mRNA	3.53994	1.52805e-197	45.52	40.38	43.4	4	4.22	4.91
57801	ENSG00000188290	'HES4'	mRNA	-2.87798	7.91016e-13	0.98	1.33	1.88	9.35	7.14	16.56
5783	ENSG00000163629	'PTPN13'	mRNA	8.16416	1.64598e-10	0.33	0.45	0.53	0	0	0
5784	ENSG00000152104	'PTPN14'	mRNA	-4.1368	1.04262e-15	0.02	0.01	0.04	0.39	0.52	0.42
5788	ENSG00000081237	'PTPRC'	mRNA	3.06488	1.23469e-156	57.74	74.69	60.21	9.12	8.88	8.37
5792	ENSG00000142949	'PTPRF'	mRNA	-3.85774	3.51506e-185	0.87	0.86	1.19	16.62	16.05	16.74
5806	ENSG00000163661	'PTX3'	mRNA	6.04029	5.63089e-11	2.37	2.79	2.94	0	0.09	0.05
583	ENSG00000125124	'BBS2'	mRNA	-2.00025	1.56248e-44	4.22	4.13	4.16	21.04	18.94	17.04
58473	ENSG00000021300	'PLEKHB1'	mRNA	-2.57948	0.00327825	0.08	0.12	0.08	0.55	0.79	0.59
58491	ENSG00000197951	'ZNF71'	mRNA	-7.72602	2.41505e-09	0	0	0	0.84	1.09	1.04
58499	ENSG00000148143	'ZNF462'	mRNA	4.03787	7.38784e-10	0.33	0.27	0.32	0.04	0.01	0.01
58504	ENSG00000128805	'ARHGAP22'	mRNA	2.43323	2.00443e-16	3.31	3.73	3.2	0.75	0.8	0.77
5874	ENSG00000041353	'RAB27B'	mRNA	4.15885	5.8308e-63	3.27	4.26	3.53	0.16	0.28	0.28
5897	ENSG00000175097	'RAG2'	mRNA	5.75221	3.13839e-05	0.61	0.68	0.42	0.03	0	0
590	ENSG00000114200	'BCHE'	mRNA	-5.1611	1.70914e-05	0.03	0	0.03	0.73	1.05	0.75
5916	ENSG00000172819	'RARG'	mRNA	2.66483	2.97886e-30	5.55	5.84	5.99	0.79	1.16	1.28
59269	ENSG00000127124	'HIVEP3'	mRNA	-6.74656	2.3501e-07	0	0	0.01	0.23	0.18	0.3
59338	ENSG00000107679	'PLEKHA1'	mRNA	-4.93547	3.28461e-167	0.19	0.14	0.21	21.44	20.41	20.13
5934	ENSG00000103479	'RBL2'	mRNA	-2.05486	1.215e-89	11.19	13.97	11.72	58.82	58.02	59.26
595	ENSG00000110092	'CCND1'	mRNA	2.16325	3.36292e-31	5.22	4.85	4.65	1.1	1.26	1.42
5954	ENSG00000049449	'RCN1'	mRNA	-3.22891	1.8814e-49	0.71	1.18	1.51	12.74	11.88	11.64
5972	ENSG00000143839	'REN'	mRNA	10.4291	1.52495e-17	13.91	13.91	14.46	0	0	0
6004	ENSG00000143333	'RGS16'	mRNA	3.52255	2.15394e-46	7.78	8.16	7.85	0.91	0.84	0.6
60385	ENSG00000126467	'TSKS'	mRNA	-4.6784	7.29853e-19	0.21	0.16	0.09	4.8	3.54	5.03
604	ENSG00000113916	'BCL6'	mRNA	-3.30428	1.02937e-104	1.58	1.51	1.83	18.92	16.89	17.97
60401	ENSG00000131080	'EDA2R'	mRNA	-7.18602	4.325e-11	0.03	0.03	0	2.62	2.63	2.42
60489	ENSG00000239713	'APOBEC3G'	mRNA	2.59055	1.45484e-54	20.18	22.47	21.93	3.89	4	4.02
60677	ENSG00000140488	'CELF6'	mRNA	-3.09568	8.22089e-07	0.08	0.08	0.1	0.8	0.73	0.85
6224	ENSG00000008988	'RPS20'	mRNA	4.38691	0	19657.4	17228.9	18718.1	991.24	1043.5	891.57
6248	ENSG00000215695	'RSC1A1'	mRNA	-6.7244	3.69796e-26	0.1	0.13	0	7.42	6.89	9.14
6256	ENSG00000186350	'RXRA'	mRNA	-2.69531	3.00445e-89	1.77	1.48	1.98	12.41	12.97	13.4
6262	ENSG00000198626	'RYR2'	mRNA	-5.36808	1.24105e-44	0.03	0.02	0.02	1.38	1.19	1.09
6274	ENSG00000188015	'S100A3'	mRNA	5.25574	0.00132737	1.24	0.56	1.16	0	0	0
6275	ENSG00000196154	'S100A4'	mRNA	3.59749	3.96163e-97	306.96	220.86	292.78	24.01	22.59	24.27
6277	ENSG00000197956	'S100A6'	mRNA	8.61072	2.1094e-89	754.03	554.2	719.58	1.26	1.21	2.63
6286	ENSG00000163993	'S100P'	mRNA	-6.91728	8.51656e-08	0	0	0.34	13.63	15.5	14.46
6296	ENSG00000005187	'ACSM3'	mRNA	2.22928	2.98679e-137	137	155.24	144.34	35.32	35.97	31.81
6309	ENSG00000109929	'SC5D'	mRNA	-8.52776	4.2892e-37	0.02	0.01	0.02	7.54	6.88	6.89
631	ENSG00000125864	'BFSP1'	mRNA	5.59871	5.85548e-05	0.69	0.55	0.69	0.04	0	0
6319	ENSG00000099194	'SCD'	mRNA	2.15013	5.57697e-123	265.76	312	266.57	73.36	74.67	70.09
6334	ENSG00000196876	'SCN8A'	mRNA	-4.53046	0.00403314	0	0.01	0	0.07	0.06	0.04
6339	ENSG00000162572	'SCNN1D'	mRNA	-2.35618	1.3135e-07	0.43	0.33	0.17	1.16	1.51	2.79
6382	ENSG00000115884	'SDC1'	mRNA	-5.76717	1.00956e-56	0.07	0.13	0.26	8.67	9.67	9.98
6383	ENSG00000169439	'SDC2'	mRNA	-4.39107	5.96152e-96	0.57	0.64	0.47	13.8	13.31	13.14
63895	ENSG00000154864	'PIEZO2'	mRNA	4.86608	0.00616588	0.05	0.01	0.05	0	0	0
63904	ENSG00000189037	'DUSP21'	mRNA	3.46589	4.96673e-06	2.84	2.42	3.3	0.49	0.24	0.13
63916	ENSG00000062598	'ELMO2'	mRNA	-2.08493	1.22761e-59	3.7	3.2	3.56	17.37	17.17	16.34
63926	ENSG00000132623	'ANKEF1'	mRNA	-5.76453	1.05312e-09	0.01	0.01	0.01	0.59	1.07	0.76
6398	ENSG00000141574	'SECTM1'	mRNA	5.39483	3.50274e-20	4.83	3.38	4.65	0.09	0.08	0.18
6404	ENSG00000110876	'SELPLG'	mRNA	5.30163	8.39287e-100	16.93	17.73	17.7	0.62	0.35	0.56
6405	ENSG00000001617	'SEMA3F'	mRNA	-3.45431	9.80749e-53	0.69	0.54	0.95	7.81	8.42	11.28
64081	ENSG00000108187	'PBLD'	mRNA	-2.23059	7.7394e-11	0.4	0.51	0.61	2.83	2.75	2.51
64129	ENSG00000142910	'TINAGL1'	mRNA	-6.43735	2.9579e-16	0.04	0	0.1	4.59	4.11	5.96
641649	ENSG00000142046	'TMEM91'	mRNA	-2.14869	1.50087e-15	3.92	2.66	3.26	11.8	14.78	13.04
64208	ENSG00000132429	'POPDC3'	mRNA	-3.70525	2.36158e-19	0.33	0.2	0.38	3.99	5	4.42
64220	ENSG00000137868	'STRA6'	mRNA	5.62033	8.81903e-80	17.1	14.01	16.38	0.39	0.23	0.61
64221	ENSG00000154134	'ROBO3'	mRNA	-2.37039	9.57814e-13	0.87	0.94	1.23	5.34	4.4	7.91
64231	ENSG00000110077	'MS4A6A'	mRNA	5.4884	1.57331e-16	4.68	4.33	4.75	0.12	0.11	0.15
642636	ENSG00000244588	'RAD21L1'	mRNA	6.06652	3.20652e-05	0.64	0.55	0.4	0	0	0
642658	ENSG00000260428	'SCX'	mRNA	-4.00694	3.37195e-16	0.86	0.16	0.33	6.2	6.75	11.3
64285	ENSG00000007384	'RHBDF1'	mRNA	-3.25902	2.16018e-55	1.02	0.79	0.99	9.73	9.12	11.81
64359	ENSG00000167693	'NXN'	mRNA	-2.09625	6.09973e-07	0.67	0.15	0.33	1.64	1.91	1.87
643596	ENSG00000233198	'RNF224'	mRNA	-6.15024	2.22533e-05	0	0	0	0.84	0.52	1.01
643911		'CRNDE'	mRNA	-2.69336	5.98406e-28	5.14	3.11	4.9	26.5	29.02	37.92
64400	ENSG00000166971	'AKTIP'	mRNA	-2.63948	4.3064e-54	3.12	2.09	2.21	17.82	16.44	18.27
64411	ENSG00000120318	'ARAP3'	mRNA	4.72723	2.06583e-197	18.69	16.63	18.75	0.83	0.78	0.73
645073	ENSG00000215269	'GAGE12G'	mRNA	3.61277	2.79734e-95	347.41	317.73	402.38	44.39	26.2	22.26
645191	ENSG00000220008	'LINGO3'	mRNA	3.27663	0.000216634	0.86	0.74	0.48	0.2	0.04	0
645426	ENSG00000206140	'TMEM191C'	mRNA	-3.12841	3.22297e-06	0.43	0.44	0	1.85	1.8	4.59
6457	ENSG00000140600	'SH3GL3'	mRNA	-6.26293	1.7226e-53	0.28	0.14	0.29	20.13	18.59	20.4
64577	ENSG00000118514	'ALDH8A1'	mRNA	5.56201	2.01304e-06	1.07	0.83	0.97	0	0.07	0
645811	ENSG00000197599	'CCDC154'	mRNA	-4.31399	9.27456e-12	0.1	0.07	0.11	1.9	1.91	2.44
645864	ENSG00000182798	'MAGEB17'	mRNA	5.6026	2.74987e-30	9.89	9.43	11.13	0.32	0.06	0.34
645961	ENSG00000177910	'SPATA31C2'	mRNA	6.69485	1.37155e-09	1.2	1.33	1.43	0.02	0	0.02
646019	ENSG00000204659	'CBY3'	mRNA	4.59786	0.00298806	0.87	0.99	1.03	0	0.12	0
64699	ENSG00000160183	'TMPRSS3'	mRNA	3.81325	1.16861e-10	1.76	2.21	1.78	0	0.41	0.23
647024	ENSG00000188112	'C6orf132'	mRNA	-2.82545	2.55161e-09	0.08	0.07	0.09	0.64	0.79	0.5
647042	ENSG00000278662	'GOLGA6L10'	mRNA	-2.53806	3.43177e-11	0.18	0.2	0.36	2.25	1.31	1.5
64714	ENSG00000185615	'PDIA2'	mRNA	-4.53641	3.17305e-10	0.09	0.09	0.1	1.95	2.38	3.05
64757	ENSG00000186205	'MTARC1'	mRNA	-5.34649	6.29897e-13	0.01	0.01	0.03	0.76	0.57	0.89
64759	ENSG00000136205	'TNS3'	mRNA	-9.2373	9.93083e-14	0	0	0	1.17	1.2	1.1
64762	ENSG00000141441	'GAREM1'	mRNA	-2.79227	0.00421673	0.02	0.04	0	0.12	0.09	0.24
6477	ENSG00000196470	'SIAH1'	mRNA	-2.75254	1.96805e-92	5.67	5.41	5.76	46.86	43.66	37.58
64789	ENSG00000164002	'EXO5'	mRNA	6.12187	1.29025e-14	4.26	3.5	3.82	0.1	0.05	0.05
64792	ENSG00000128581	'IFT22'	mRNA	-5.57398	1.22371e-19	0.01	0.04	0.04	1.83	2.37	2.55
6480	ENSG00000073849	'ST6GAL1'	mRNA	2.10152	4.82574e-84	34.23	40.22	36.53	10.24	9.46	9.29
64921	ENSG00000127995	'CASD1'	mRNA	-4.44895	1.33898e-37	0.18	0.18	0.11	3.89	3.75	4.13
64927	ENSG00000103852	'TTC23'	mRNA	-7.57989	5.8893e-09	0	0	0	0.82	0.9	0.75
6495	ENSG00000126778	'SIX1'	mRNA	-5.13939	8.20723e-12	0.07	0.02	0	1.13	1.09	1.38
65009	ENSG00000103034	'NDRG4'	mRNA	-2.55908	1.12269e-14	0.32	0.36	0.42	2.48	2.64	2.21
65055	ENSG00000068615	'REEP1'	mRNA	-3.12368	8.20212e-05	0.04	0.06	0.04	0.54	0.39	0.46
6508	ENSG00000114923	'SLC4A3'	mRNA	-2.63265	0.000120327	0.12	0.05	0.03	0.4	0.37	0.68
6509	ENSG00000115902	'SLC1A4'	mRNA	-2.26412	1.77954e-42	1.51	1.61	1.21	8.17	8.74	7.02
6517	ENSG00000181856	'SLC2A4'	mRNA	2.02064	3.73444e-09	1.53	1.57	1.48	0.39	0.42	0.49
6521	ENSG00000004939	'SLC4A1'	mRNA	-3.1575	5.12574e-29	0.24	0.32	0.23	2.74	2.87	2.48
65217	ENSG00000150275	'PCDH15'	mRNA	5.71926	0.000183922	0.05	0.08	0.11	0	0	0
65258	ENSG00000154889	'MPPE1'	mRNA	-2.23575	8.10032e-42	1.76	2.47	1.92	11.15	10.56	10.96
653082	ENSG00000206077	'ZDHHC11B'	mRNA	4.87552	2.33873e-27	4.26	3.15	3.08	0.19	0.16	0.08
653121	ENSG00000160062	'ZBTB8A'	mRNA	-3.77435	1.64663e-06	0.05	0.01	0.02	0.31	0.28	0.37
653220	ENSG00000204379	'XAGE1A'	mRNA	-5.56463	0.000425235	0	0	0	4.63	1.55	2.78
653319	ENSG00000196123	'KIAA0895L'	mRNA	-2.06715	7.54155e-46	5	3.28	4.81	22.28	19.75	21.29
653489	ENSG00000153165	'RGPD3'	mRNA	-5.59317	6.06235e-05	0	0.01	0	0.21	0.26	0.25
6535	ENSG00000130821	'SLC6A8'	mRNA	-2.82103	3.45894e-196	38.48	30.75	38.07	310.59	293.02	328.55
653659	ENSG00000224831	'TMEM183BP'	mRNA	2.21862	0.00377854	0.75	0.9	1.05	0	0.26	0.43
653820	ENSG00000188610	'FAM72B'	mRNA	3.0939	7.92332e-234	208.63	223.51	216.25	31.44	31.01	27.23
654	ENSG00000153162	'BMP6'	mRNA	4.78979	6.1777e-10	1.09	0.78	0.73	0.04	0.04	0.02
6542	ENSG00000003989	'SLC7A2'	mRNA	-6.87291	4.1997e-07	0	0	0	0.26	0.24	0.18
6543	ENSG00000118160	'SLC8A2'	mRNA	-5.61093	0.000266617	0	0	0	0.18	0.12	0.14
654429	ENSG00000166159	'LRTM2'	mRNA	6.07259	3.61026e-05	0.14	0.21	0.36	0	0	0
6545	ENSG00000099960	'SLC7A4'	mRNA	6.5858	2.92959e-13	3.03	2.8	3.51	0	0	0.12
6546	ENSG00000183023	'SLC8A1'	mRNA	3.95934	0.000476521	0.05	0.07	0.02	0	0	0.01
6553	ENSG00000135740	'SLC9A5'	mRNA	-3.82051	4.79882e-30	0.3	0.16	0.22	3.51	3.48	3.5
6563	ENSG00000141469	'SLC14A1'	mRNA	5.52336	2.19486e-06	0.52	0.59	0.59	0.02	0	0.02
6571	ENSG00000165646	'SLC18A2'	mRNA	9.0951	5.37024e-26	9.85	9.79	10.87	0.04	0.04	0
6579	ENSG00000084453	'SLCO1A2'	mRNA	-2.05852	1.56102e-29	0.61	1.04	0.89	3.97	3.92	4.19
65981	ENSG00000110888	'CAPRIN2'	mRNA	-3.49861	1.97484e-213	4.01	4.28	3.83	56.14	47.69	51.19
65982	ENSG00000121413	'ZSCAN18'	mRNA	-8.15575	1.64911e-10	0	0	0	1.95	1.42	2.42
660	ENSG00000102010	'BMX'	mRNA	-6.88291	4.02044e-07	0	0	0	0.83	0.55	0.82
66000	ENSG00000144868	'TMEM108'	mRNA	5.61331	0.00025844	0.15	0.18	0.17	0	0	0
6604	ENSG00000082014	'SMARCD3'	mRNA	-2.15345	1.36895e-37	3.15	3.35	3.11	15.98	16.52	16.16
6622	ENSG00000145335	'SNCA'	mRNA	9.48462	1.71608e-14	3.23	2.89	2.87	0	0	0
666	ENSG00000176720	'BOK'	mRNA	-4.38014	1.03222e-19	0.17	0.03	0.2	2.7	3.15	3.52
6756	ENSG00000126752	'SSX1'	mRNA	-7.87479	9.22474e-10	0	0	0	3.42	3.55	2.94
6792	ENSG00000008086	'CDKL5'	mRNA	-2.71191	0.00899214	0.01	0.01	0	0.07	0.07	0.03
6795	ENSG00000105146	'AURKC'	mRNA	-4.93802	0.00404338	0	0	0	0.54	0.42	0.3
6817	ENSG00000196502	'SULT1A1'	mRNA	-2.33534	8.04223e-22	2.61	1.93	1.74	11.13	13.66	12.6
6822	ENSG00000105398	'SULT2A1'	mRNA	-2.67657	1.44421e-05	0.24	0.2	0.12	1.69	1.5	0.92
6850	ENSG00000165025	'SYK'	mRNA	7.1355	6.18631e-116	15.61	17.48	16.3	0.1	0.18	0.14
6866	ENSG00000166863	'TAC3'	mRNA	2.32127	1.08734e-11	13.41	9.38	11.37	1.79	2.38	3.34
6899	ENSG00000184058	'TBX1'	mRNA	-6.31017	2.79684e-59	0.25	0.22	0.3	17.39	17.43	31.56
6909	ENSG00000121068	'TBX2'	mRNA	-6.44216	1.21302e-06	0.02	0	0	0.73	0.52	0.99
6913	ENSG00000092607	'TBX15'	mRNA	5.99444	1.18513e-10	1.31	1.41	0.94	0	0	0.08
6915	ENSG00000006638	'TBXA2R'	mRNA	2.13933	6.22106e-17	8.6	6.09	7.13	1.32	1.43	2.98
6916	ENSG00000059377	'TBXAS1'	mRNA	2.27301	0.00129779	1.04	2.02	0.57	0.17	0.23	0.22
6917	ENSG00000187735	'TCEA1'	mRNA	3.90792	0	1074.32	1376.63	1135.44	86.78	95.17	90.51
6919	ENSG00000171703	'TCEA2'	mRNA	-2.72994	1.86597e-22	1.8	1.58	1.27	10.91	11.68	11.68
6926	ENSG00000135111	'TBX3'	mRNA	-6.73796	9.49134e-07	0	0	0	0.24	0.38	0.37
6999	ENSG00000151790	'TDO2'	mRNA	-3.05995	3.41761e-07	0.14	0.18	0.28	2.5	1.81	1.38
7021	ENSG00000008196	'TFAP2B'	mRNA	-10.8325	6.68817e-19	0	0	0	4.98	4.59	4.7
7031	ENSG00000160182	'TFF1'	mRNA	5.38192	0.000698441	2.28	2.42	2.17	0	0	0
7035	ENSG00000003436	'TFPI'	mRNA	4.92857	0	388.17	412.98	395.49	17.45	15.16	14.39
7041	ENSG00000140682	'TGFB1I1'	mRNA	3.02591	2.01958e-05	1.03	0.89	1.24	0.2	0.14	0.1
7044	ENSG00000143768	'LEFTY2'	mRNA	-3.86775	0.00643411	0	0.07	0	0.21	0.45	0.59
7048	ENSG00000163513	'TGFBR2'	mRNA	5.73185	1.99178e-12	1.03	1.39	0.86	0.02	0.02	0.04
7051	ENSG00000092295	'TGM1'	mRNA	-2.16264	6.49083e-05	0.16	0.16	0.25	1.06	0.76	1.07
7057	ENSG00000137801	'THBS1'	mRNA	-4.49569	0.000453171	0	0.02	0	0.16	0.13	0.16
7058	ENSG00000186340	'THBS2'	mRNA	-5.50189	0.00047287	0	0	0	0.07	0.13	0.14
7068	ENSG00000151090	'THRB'	mRNA	-7.9249	1.24753e-31	0.01	0.03	0.01	3.68	4.51	4.72
7069	ENSG00000151365	'THRSP'	mRNA	-4.75748	0.00733948	0	0	0	0.41	0.47	0.34
7077	ENSG00000035862	'TIMP2'	mRNA	-5.43007	0.000629502	0	0	0	0.18	0.23	0.12
7078	ENSG00000100234	'TIMP3'	mRNA	6.00237	1.27504e-07	0.58	0.5	0.54	0	0.01	0.02
710	ENSG00000149131	'SERPING1'	mRNA	2.7342	7.06514e-05	1.61	0.71	1.09	0.29	0.05	0.25
7102	ENSG00000156298	'TSPAN7'	mRNA	-4.05082	0.000193042	0	0.04	0.09	0.87	0.89	0.67
7105	ENSG00000000003	'TSPAN6'	mRNA	6.90294	3.94825e-10	1.69	1.23	1.2	0.04	0	0
7107	ENSG00000077585	'GPR137B'	mRNA	-4.90983	9.51692e-09	0.07	0.04	0.04	1.48	1.55	2.11
7114	ENSG00000205542	'TMSB4X'	mRNA	2.69507	1.08359e-142	2618.58	2184.47	2571.07	430.59	443.34	348.42
7161	ENSG00000078900	'TP73'	mRNA	-3.40106	2.45464e-50	0.39	0.34	0.47	4.79	4.16	5.47
7162	ENSG00000146242	'TPBG'	mRNA	-8.96795	6.84125e-13	0	0	0	2.61	2.24	3
7163	ENSG00000076554	'TPD52'	mRNA	-6.76928	2.88271e-83	0.15	0.14	0.07	14.49	15.55	13.81
7179	ENSG00000274391	'TPTE'	mRNA	-6.34448	6.9923e-34	0.15	0.03	0.12	7.92	6.86	7.83
719	ENSG00000171860	'C3AR1'	mRNA	5.318	1.61821e-24	2.72	2.67	2.95	0.12	0.07	0.05
7220	ENSG00000144935	'TRPC1'	mRNA	-2.4873	4.54924e-22	0.35	0.72	0.57	3.05	3.32	4.01
723790	ENSG00000272196	'H2AC19'	mRNA	-2.12086	6.24383e-25	17.4	13.45	16.82	70.68	65.28	79.84
7262	ENSG00000181649	'PHLDA2'	mRNA	2.4578	1.23209e-16	16.48	12.54	14.88	2.49	1.97	4.41
727800	ENSG00000212864	'RNF208'	mRNA	-3.01277	1.86962e-12	0.89	0.65	0.67	5.41	5.65	8.92
727837	ENSG00000268447	'SSX2B'	mRNA	-6.66092	1.28447e-06	0	0	0	1.33	1.51	1.33
728	ENSG00000197405	'C5AR1'	mRNA	-4.06262	1.39591e-05	0.06	0.03	0.03	0.58	0.98	0.89
728229	ENSG00000278558	'TMEM191B'	mRNA	-3.92139	5.25744e-07	0.14	0	0.26	1.69	2.15	2.68
728498	ENSG00000261794	'GOLGA8H'	mRNA	-5.25093	1.14086e-11	0.02	0.05	0.01	0.98	1.32	0.6
7286	ENSG00000143367	'TUFT1'	mRNA	-2.37052	1.72465e-37	1.55	1.31	1.84	9.84	9.14	8.69
728621	ENSG00000186409	'CCDC30'	mRNA	6.71054	3.0211e-82	10.45	10.21	9.5	0.13	0.04	0.1
728695	ENSG00000227234	'SPANXB1'	mRNA	-5.37576	0.000853582	0	0	0	1.43	3.79	2.62
728747		'ANKRD20A4P'	mRNA	-3.86766	3.6522e-72	0.52	0.69	0.56	9.81	8.74	10.45
728841		'NBPF8'	mRNA	3.85376	0	104.94	105.29	110.5	8.86	8.21	8.43
728927	ENSG00000234444	'ZNF736'	mRNA	-5.23047	2.14813e-151	0.17	0.22	0.26	13.69	12.52	10.8
7291	ENSG00000122691	'TWIST1'	mRNA	8.60057	4.65761e-23	21.11	15.78	19.74	0.05	0.11	0
729396	ENSG00000224659	'GAGE12J'	mRNA	8.85991	4.17606e-47	198	177.57	239.61	1.13	0.56	0
7294	ENSG00000074966	'TXK'	mRNA	2.58973	1.35106e-15	2.13	3.13	2.9	0.4	0.55	0.61
729408		'GAGE2D'	mRNA	7.62875	4.48314e-09	7.02	8.15	9.88	0	0	0
729422	ENSG00000237671	'GAGE12C'	mRNA	3.49683	3.27184e-16	233.2	195.3	230.89	30.23	23.07	9.82
729428	ENSG00000275113	'GAGE12B'	mRNA	2.45349	5.18081e-39	256.16	166.33	238.67	39.1	41.64	42.64
729431	ENSG00000216649	'GAGE12E'	mRNA	3.29083	4.14008e-12	240.18	204.1	244.28	24.81	39.79	11.16
729857	ENSG00000185304	'RGPD2'	mRNA	-2.42936	4.85217e-55	4.51	7.27	6.39	44.18	35.15	32.78
729974	ENSG00000229292	'RFPL4AL1'	mRNA	-5.18281	0.00190545	0	0	0	0.31	0.63	0.77
730087	ENSG00000213967	'ZNF726'	mRNA	-4.79879	5.01702e-17	0.04	0.17	0.18	3.41	4.32	4.14
7325	ENSG00000182247	'UBE2E2'	mRNA	2.54449	3.70313e-16	2.77	2.87	2.78	0.49	0.75	0.41
7349	ENSG00000163794	'UCN'	mRNA	-2.47974	2.61488e-08	1.98	0.63	1.69	7.26	7	12
7409	ENSG00000141968	'VAV1'	mRNA	3.47358	7.289e-135	27.46	24.12	25.24	2.53	2.7	2.65
7410	ENSG00000160293	'VAV2'	mRNA	-2.27845	1.11715e-18	0.56	0.35	0.45	2.52	2.43	2.65
7421	ENSG00000111424	'VDR'	mRNA	3.20455	1.03891e-57	6.18	5.44	5.28	0.71	0.66	0.7
7422	ENSG00000112715	'VEGFA'	mRNA	-3.06574	4.41116e-241	31.81	28.88	33.99	345.58	288.8	356.31
7448	ENSG00000109072	'VTN'	mRNA	-5.02154	0.0029066	0	0	0	0.33	0.37	0.29
7450	ENSG00000110799	'VWF'	mRNA	-4.58862	0.00314363	0.01	0	0	0.07	0.09	0.07
7454	ENSG00000015285	'WAS'	mRNA	5.04311	5.16325e-51	12.02	11.04	13.4	0.24	0.42	0.61
7456	ENSG00000115935	'WIPF1'	mRNA	2.50583	1.14848e-86	15.73	19.72	17.33	3.95	3.87	3.87
7538	ENSG00000128016	'ZFP36'	mRNA	-2.06086	1.34671e-22	3.17	3.22	4.31	15.74	13.38	21.48
7569	ENSG00000147118	'ZNF182'	mRNA	-9.57577	6.38842e-15	0.02	0	0	7.52	6.18	5.42
7581	ENSG00000189180	'ZNF33A'	mRNA	-2.1587	7.44304e-43	1.39	1.99	1.61	9.34	8.65	7.59
7620	ENSG00000198429	'ZNF69'	mRNA	-7.25836	1.27446e-08	0	0.03	0	2.58	2.65	2.34
7639	ENSG00000105750	'ZNF85'	mRNA	-8.53422	1.3027e-11	0	0	0	2.51	3.06	3.09
7643	ENSG00000213988	'ZNF90'	mRNA	-2.66975	2.57968e-15	0.44	0.15	0.37	2.46	2.14	2.36
7644	ENSG00000167232	'ZNF91'	mRNA	-5.57311	2.4606e-54	0.13	0.13	0.02	5.15	4.7	5.04
7699	ENSG00000196387	'ZNF140'	mRNA	-2.40552	1.40838e-27	0.83	0.93	1.29	6.57	6.35	5.26
7726	ENSG00000234127	'TRIM26'	mRNA	-2.27232	6.6393e-20	0.68	0.6	0.85	4.06	4.04	3.63
7757	ENSG00000160321	'ZNF208'	mRNA	-5.71555	0.00016838	0	0	0	0.1	0.16	0.12
7771	ENSG00000062370	'ZNF112'	mRNA	-4.9489	0.00393567	0	0	0	0.16	0.09	0.15
7772	ENSG00000278318	'ZNF229'	mRNA	-5.48588	0.000626269	0	0	0	0.2	0.15	0.05
778	ENSG00000102001	'CACNA1F'	mRNA	-4.9525	5.61396e-09	0.02	0.02	0	0.57	0.56	0.54
7782	ENSG00000104154	'SLC30A4'	mRNA	-8.41564	3.34515e-15	0	0.01	0.01	2.68	3	3.25
7805	ENSG00000162511	'LAPTM5'	mRNA	3.29523	2.20225e-257	185.86	166.04	186.58	20.01	19.86	22.55
7832	ENSG00000159388	'BTG2'	mRNA	-3.1352	1.05918e-120	4.14	5.74	5.43	56.74	46.08	50.57
7852	ENSG00000121966	'CXCR4'	mRNA	-6.49778	3.12035e-06	0	0	0	0.88	0.86	0.81
7869	ENSG00000012171	'SEMA3B'	mRNA	-2.33138	1.06647e-10	0.61	0.4	0.46	2.49	2.17	3.54
78987	ENSG00000163703	'CRELD1'	mRNA	-2.25675	9.1078e-76	5.88	5.85	6.48	32.42	31.59	35.01
78989	ENSG00000118004	'COLEC11'	mRNA	2.45086	1.01415e-45	25.99	20.98	23.84	4.99	4.31	5.19
78990	ENSG00000089723	'OTUB2'	mRNA	2.21491	0.000275207	0.42	0.43	0.5	0.12	0.12	0.09
79012	ENSG00000164076	'CAMKV'	mRNA	4.67675	2.58448e-19	2.26	2.17	2.43	0.05	0.11	0.15
7903	ENSG00000113532	'ST8SIA4'	mRNA	-2.05153	4.03417e-22	0.46	0.61	0.63	3.17	2.91	2.67
79081	ENSG00000162194	'LBHD1'	mRNA	2.17769	5.34233e-32	19.99	15.07	21.03	4.79	5.28	3.67
79092	ENSG00000141527	'CARD14'	mRNA	-3.54657	1.95083e-06	0.05	0.02	0.08	0.68	0.59	0.73
79094	ENSG00000128965	'CHAC1'	mRNA	-4.63719	5.00332e-29	0.21	0.23	0.54	9.28	7.8	9.77
79145	ENSG00000170791	'CHCHD7'	mRNA	3.81377	3.80283e-251	308.36	265.82	303.82	26.1	26.68	20.47
79153	ENSG00000102886	'GDPD3'	mRNA	-2.03462	6.97364e-08	0.97	1.14	1.77	6.86	5.21	5.59
793	ENSG00000104327	'CALB1'	mRNA	-6.59566	7.66702e-07	0.03	0	0	1.52	1.37	0.56
79400	ENSG00000255346	'NOX5'	mRNA	-5.88984	8.07214e-05	0	0	0	0.1	0.13	0.07
79414	ENSG00000126243	'LRFN3'	mRNA	-3.40176	0.00643411	0.03	0	0.02	0.07	0.29	0.18
79444	ENSG00000101197	'BIRC7'	mRNA	-2.7753	1.15583e-05	0.26	0.13	0.47	2.51	1.49	2.34
79465	ENSG00000131019	'ULBP3'	mRNA	-2.22762	0.00508623	0.12	0.07	0.07	0.31	0.52	0.46
79470		'OR51J1'	mRNA	-2.64304	0.000121673	0.18	0.24	0.25	1.21	1.94	1.48
79541	ENSG00000180658	'OR2A4'	mRNA	5.48282	9.67883e-05	0.66	0.7	0.82	0	0	0.05
79582	ENSG00000144451	'SPAG16'	mRNA	-9.10992	2.49149e-13	0	0	0	7.38	8.37	6.89
79611	ENSG00000111058	'ACSS3'	mRNA	5.00954	7.11643e-46	2.02	2.11	1.91	0.06	0.08	0.07
79616	ENSG00000135083	'CCNJL'	mRNA	-2.43346	8.41304e-06	0.04	0.07	0.14	0.52	0.4	0.59
79628	ENSG00000169247	'SH3TC2'	mRNA	5.39383	7.05834e-41	0.52	0.66	0.63	0.02	0.01	0.02
79633	ENSG00000196159	'FAT4'	mRNA	6.24934	1.4936e-05	0.03	0.07	0.06	0	0	0
79651	ENSG00000129667	'RHBDF2'	mRNA	-2.43369	1.80923e-06	0.12	0.12	0.21	0.66	0.98	1.07
79671	ENSG00000160703	'NLRX1'	mRNA	6.72505	4.42012e-22	3.62	2.62	3.47	0.06	0	0.05
79673	ENSG00000181894	'ZNF329'	mRNA	-3.19743	2.65737e-19	0.37	0.18	0.21	3.04	2.75	2.16
79674	ENSG00000197415	'VEPH1'	mRNA	7.6032	6.4297e-18	3.92	4.86	5.37	0	0.2	0.11
79703	ENSG00000173715	'C11orf80'	mRNA	-3.39602	5.63262e-58	1.38	1.29	0.96	13.22	14.8	15.65
79722	ENSG00000164512	'ANKRD55'	mRNA	2.03667	7.58017e-11	2.82	2.51	2.95	0.85	0.56	0.9
79727	ENSG00000131914	'LIN28A'	mRNA	-3.96356	2.28583e-06	0.04	0.04	0.02	0.42	0.57	0.61
79729	ENSG00000214193	'SH3D21'	mRNA	-2.17793	5.01247e-19	1.12	0.95	1.29	6.26	5.4	5.77
79744	ENSG00000105136	'ZNF419'	mRNA	-2.61479	1.57613e-17	0.48	0.25	0.41	3.07	2.82	2.42
7976	ENSG00000104290	'FZD3'	mRNA	2.55376	9.6324e-31	1.08	1.13	1.01	0.23	0.2	0.21
79776	ENSG00000091656	'ZFHX4'	mRNA	-6.19375	2.92666e-35	0.01	0.01	0.02	1.48	1.33	1.26
79783	ENSG00000175600	'SUGCT'	mRNA	2.01787	1.39995e-16	7.32	7.16	7.82	2.13	2.29	1.79
79784	ENSG00000105357	'MYH14'	mRNA	-3.81347	0.00677715	0	0.01	0.01	0.15	0.06	0.12
79785	ENSG00000111404	'RERGL'	mRNA	-5.54593	0.000390907	0	0	0	1.03	1.09	0.53
79792	ENSG00000104518	'GSDMD'	mRNA	3.25192	2.1173e-19	6.26	3.82	5.84	0.36	0.49	0.81
79799	ENSG00000135220	'UGT2A3'	mRNA	-5.98725	4.41385e-05	0	0	0	0.33	0.29	0.35
79801	ENSG00000171241	'SHCBP1'	mRNA	-2.16346	1.30029e-89	5.76	6.82	5.78	32.47	32.17	29.82
79805	ENSG00000143494	'VASH2'	mRNA	2.96175	3.08934e-05	0.39	0.4	0.42	0.06	0.06	0.06
79822	ENSG00000088756	'ARHGAP28'	mRNA	-10.5413	6.48607e-18	0	0	0	3.89	3.79	4.61
79838	ENSG00000103534	'TMC5'	mRNA	-2.54589	0.00792259	0.06	0.04	0.02	0.26	0.21	0.28
79841	ENSG00000165923	'AGBL2'	mRNA	-2.16694	5.06649e-07	0.26	0.25	0.16	1.42	1.09	0.97
79865	ENSG00000112195	'TREML2'	mRNA	3.9414	4.55516e-05	0.34	0.24	0.58	0.02	0.04	0.02
79887	ENSG00000121316	'PLBD1'	mRNA	6.43282	7.22101e-89	27.24	26.72	27.26	0.26	0.34	0.47
79890	ENSG00000100599	'RIN3'	mRNA	-4.60601	0.000285522	0.04	0	0	0.36	0.4	0.29
79891	ENSG00000083814	'ZNF671'	mRNA	-4.87082	2.23519e-10	0.06	0.06	0.03	1.9	1.87	1.33
79895	ENSG00000104043	'ATP8B4'	mRNA	2.20359	0.00585881	0.17	0.2	0.19	0.08	0.03	0.03
79898	ENSG00000176024	'ZNF613'	mRNA	-7.14166	8.37232e-08	0	0	0	0.78	0.6	0.68
79905	ENSG00000170537	'TMC7'	mRNA	-3.35294	1.16991e-18	0.18	0.11	0.2	1.68	1.94	1.77
79908	ENSG00000113303	'BTNL8'	mRNA	4.84961	0.00677615	0.1	0.35	0.13	0	0	0
79924	ENSG00000128165	'ADM2'	mRNA	-3.77203	2.47396e-09	0.05	0.07	0.03	0.71	0.81	0.83
79925	ENSG00000152582	'SPEF2'	mRNA	-5.75858	0.000170922	0	0	0	0.39	0.16	0.18
79969	ENSG00000137343	'ATAT1'	mRNA	-2.60152	1.12555e-18	0.59	0.58	0.7	4.24	4.42	4.5
79971	ENSG00000116729	'WLS'	mRNA	6.89808	4.45147e-07	0.6	0.82	0.41	0	0	0
79981	ENSG00000153303	'FRMD1'	mRNA	-5.05662	2.54804e-29	0.06	0.07	0.04	2.38	2.19	2
80005	ENSG00000147459	'DOCK5'	mRNA	-7.28244	3.49199e-08	0	0	0	0.22	0.21	0.23
80008	ENSG00000121895	'TMEM156'	mRNA	2.5445	6.20256e-08	1.92	2.17	1.52	0.41	0.35	0.34
80045	ENSG00000180758	'GPR157'	mRNA	-2.31593	0.00237772	0.04	0.04	0.05	0.23	0.29	0.25
80059	ENSG00000176204	'LRRTM4'	mRNA	-5.54063	5.04151e-09	0.06	0	0	1.08	1.14	1.02
80070	ENSG00000173157	'ADAMTS20'	mRNA	-4.35488	0.00716767	0.01	0	0	0.14	0.06	0.08
80095	ENSG00000166704	'ZNF606'	mRNA	-4.99951	5.74779e-15	0.06	0.02	0.06	1.63	1.57	1.24
80125	ENSG00000140481	'CCDC33'	mRNA	3.66181	0.00148759	0.25	0.41	0.47	0.09	0	0.05
80144	ENSG00000138759	'FRAS1'	mRNA	5.66403	1.34649e-06	0.12	0.2	0.1	0	0	0.01
80176	ENSG00000171621	'SPSB1'	mRNA	-4.94346	0.00390359	0	0	0	0.18	0.13	0.14
80205	ENSG00000177200	'CHD9'	mRNA	-2.78347	3.26149e-114	1.87	2.71	2.24	18.59	17.8	18.23
80303	ENSG00000115468	'EFHD1'	mRNA	-4.4151	3.12732e-53	0.84	0.24	0.71	13.54	14.08	14.02
80310	ENSG00000170962	'PDGFD'	mRNA	3.73216	3.65103e-05	0.54	0.44	0.25	0.02	0.08	0
80325	ENSG00000114626	'ABTB1'	mRNA	-2.28061	9.62274e-10	0.7	0.49	0.44	2.82	2.89	3.37
80328	ENSG00000131015	'ULBP2'	mRNA	-8.35772	6.08649e-22	0.06	0.06	0.06	23.21	23.39	22.46
80329	ENSG00000111981	'ULBP1'	mRNA	-2.88946	7.73373e-41	0.8	0.84	1.01	7.74	7.69	6.58
80336	ENSG00000101104	'PABPC1L'	mRNA	-2.20107	8.99986e-46	3.49	3.27	3.55	17.64	17.2	19.08
80345	ENSG00000196812	'ZSCAN16'	mRNA	-3.7718	0.000125551	0.06	0.13	0.07	1.67	1.45	0.74
8061	ENSG00000175592	'FOSL1'	mRNA	2.07109	3.59519e-24	12.8	10.57	13	3.07	2.74	3.87
80727	ENSG00000136295	'TTYH3'	mRNA	-2.10511	2.09682e-22	0.93	0.83	0.98	3.69	4.1	5.81
80737	ENSG00000204396	'VWA7'	mRNA	-2.99223	1.31017e-13	0.22	0.17	0.31	1.9	2.07	2.42
80774	ENSG00000136490	'LIMD2'	mRNA	3.55271	2.26167e-29	4.84	3.07	4.89	0.34	0.32	0.61
80820	ENSG00000122547	'EEPD1'	mRNA	-2.42426	5.95363e-35	0.79	0.77	1.08	5.93	4.94	5.31
80833	ENSG00000128284	'APOL3'	mRNA	2.42756	1.29063e-18	5.71	4.63	4.63	0.93	1.22	1
80863	ENSG00000204314	'PRRT1'	mRNA	-2.2724	2.89045e-23	1.9	1.61	1.92	9.7	9.05	12.07
8091	ENSG00000149948	'HMGA2'	mRNA	8.57352	1.69234e-127	37.16	41.36	38.78	0.12	0.13	0.24
81544	ENSG00000158555	'GDPD5'	mRNA	-2.69945	9.42119e-93	4.61	3.38	3.9	29.55	26.31	33.59
81553	ENSG00000197872	'CYRIA'	mRNA	4.48927	9.49638e-91	7.08	8.31	7.92	0.39	0.39	0.4
81575	ENSG00000178878	'APOLD1'	mRNA	-2.15602	7.60633e-06	0.13	0.09	0.19	0.77	0.72	0.58
81615	ENSG00000152128	'TMEM163'	mRNA	3.37938	0.00499575	0.37	0.48	0.42	0.05	0.09	0
81617	ENSG00000102547	'CAB39L'	mRNA	2.36221	3.1299e-27	4.31	4.63	4.36	1.21	0.96	0.85
81629	ENSG00000162526	'TSSK3'	mRNA	-2.04017	4.44167e-23	4.87	4.79	4.52	22.86	19.48	22.57
81706	ENSG00000198729	'PPP1R14C'	mRNA	-5.0462	6.03689e-60	0.24	0.3	0.52	14.48	12.74	12.39
81888	ENSG00000178922	'HYI'	mRNA	-5.36938	7.21631e-06	0	0.15	0	1.93	1.53	3.04
8190	ENSG00000261857	'MIA'	mRNA	-4.94563	0.00407622	0	0	0	2.6	1.09	1.51
822	ENSG00000042493	'CAPG'	mRNA	3.27234	4.37529e-112	97.56	79.07	98.93	11.42	12.69	8.84
8228	ENSG00000006757	'PNPLA4'	mRNA	-8.96977	7.16907e-13	0	0	0	1.84	2.47	2.61
8277	ENSG00000007350	'TKTL1'	mRNA	-5.32445	0.000192847	0.03	0	0	0.47	0.43	0.58
8288	ENSG00000121053	'EPX'	mRNA	4.49247	5.7436e-13	1.75	1.73	1.38	0.12	0.06	0.07
8294	ENSG00000276180	'H4C9'	mRNA	-2.51346	1.46535e-12	6.82	12.34	7.84	55.45	53.57	37.15
8313	ENSG00000168646	'AXIN2'	mRNA	2.61791	1.38431e-07	0.89	0.63	0.71	0.12	0.11	0.19
8324	ENSG00000155760	'FZD7'	mRNA	-3.14293	1.00501e-26	0.33	0.29	0.32	3.01	3.49	3.03
8325	ENSG00000177283	'FZD8'	mRNA	-3.63886	1.82331e-06	0	0.13	0.02	0.69	0.77	0.8
8329	ENSG00000196747	'H2AC13'	mRNA	-2.24048	2.67013e-05	1.58	3.05	2.43	12.34	9.52	11.66
8330	ENSG00000275221	'H2AC15'	mRNA	-2.64442	0.000943496	0.99	1.42	0.73	3.31	7.45	8.73
8337	ENSG00000203812	'H2AC18'	mRNA	-2.12086	6.24383e-25	17.4	13.45	16.82	70.68	65.28	79.84
83401	ENSG00000119915	'ELOVL3'	mRNA	2.51457	0.000675498	1.17	1.22	0.96	0.13	0.32	0.21
8343	ENSG00000277224	'H2BC7'	mRNA	-4.0704	1.36701e-05	0	0.84	0.86	8.58	8.27	10.34
83446	ENSG00000123171	'CCDC70'	mRNA	4.4822	0.00497724	0.29	0.73	0.76	0	0.08	0
8345	ENSG00000275713	'H2BC9'	mRNA	-5.42761	1.26612e-08	0.79	0	0.44	18.08	17.01	18.83
83452	ENSG00000172007	'RAB33B'	mRNA	-2.35869	7.85965e-38	1.11	0.95	1.19	5.86	6.21	7.04
83463	ENSG00000213347	'MXD3'	mRNA	-2.38396	1.19033e-33	6.67	4.89	7.09	37.76	40.6	61.54
83481	ENSG00000261150	'EPPK1'	mRNA	-2.00043	1.0629e-25	0.37	0.32	0.31	1.43	1.31	1.86
83543	ENSG00000126878	'AIF1L'	mRNA	-2.9076	6.19035e-62	1.22	1.47	1.53	12.53	12.81	10.66
83546	ENSG00000132026	'RTBDN'	mRNA	-2.00796	0.00797612	0.37	0.12	0.35	1.58	0.68	1.97
8358	ENSG00000286522	'H3C2'	mRNA	-2.97163	6.1665e-06	1.87	1	0.68	10.43	7.71	10.57
83592	ENSG00000165568	'AKR1E2'	mRNA	2.99451	3.54135e-25	7.64	9.36	8.77	1.2	1.38	0.93
83648	ENSG00000154319	'FAM167A'	mRNA	-6.02875	3.83988e-05	0	0	0	0.18	0.25	0.3
83660	ENSG00000171914	'TLN2'	mRNA	2.03526	2.61837e-11	0.55	0.58	0.55	0.13	0.2	0.14
8367	ENSG00000276966	'H4C5'	mRNA	-2.363	6.67115e-06	3.24	4.9	3.71	19.75	21.39	16.77
83698	ENSG00000183166	'CALN1'	mRNA	8.40089	3.41376e-15	1.55	1.64	1.7	0	0.01	0.01
83706	ENSG00000149781	'FERMT3'	mRNA	2.89844	3.49142e-129	52.57	47.16	49	7.02	6.87	8.89
83715	ENSG00000187017	'ESPN'	mRNA	-7.06558	9.06056e-164	0.39	0.2	0.36	40.89	43.11	62.4
83719	ENSG00000090238	'YPEL3'	mRNA	-3.42811	5.76986e-73	6.08	4.08	7.28	55.44	49.07	67.81
83729	ENSG00000139269	'INHBE'	mRNA	-4.03372	2.88422e-23	0.12	0.21	0.34	4.85	4.15	3.42
83742	ENSG00000155254	'MARVELD1'	mRNA	2.89193	2.55187e-74	15.59	12.63	13.84	2.03	2.11	2.34
83930	ENSG00000010270	'STARD3NL'	mRNA	-8.21662	2.45925e-34	0.23	0	0	25.75	26.62	24.8
83988	ENSG00000104490	'NCALD'	mRNA	3.36296	2.19986e-113	15.66	16.7	15.82	1.85	1.98	1.65
84034	ENSG00000132205	'EMILIN2'	mRNA	-2.97918	9.82174e-15	0.13	0.1	0.12	1.02	1.07	1.08
84058	ENSG00000005448	'WDR54'	mRNA	-2.14221	1.12112e-24	4.51	4.07	3.24	18.53	19.82	18.88
84059	ENSG00000164199	'ADGRV1'	mRNA	-2.26769	2.12519e-50	0.45	0.49	0.39	2.6	2.56	2.19
8406	ENSG00000101955	'SRPX'	mRNA	3.9124	0.000402515	0.72	0.59	0.65	0	0.1	0.05
84069	ENSG00000187583	'PLEKHN1'	mRNA	2.89898	0.00405697	0.34	0.3	0.24	0.05	0.1	0
84073	ENSG00000136449	'MYCBPAP'	mRNA	4.74423	2.81656e-06	0.74	0.45	0.66	0.05	0.03	0
84074	ENSG00000129646	'QRICH2'	mRNA	-3.7511	4.53531e-48	0.3	0.24	0.2	3.68	3.75	4.03
84101	ENSG00000136014	'USP44'	mRNA	-5.19721	4.58163e-10	0.02	0.04	0.02	1.11	0.95	0.95
84154	ENSG00000197498	'RPF2'	mRNA	2.01197	4.86192e-97	42.18	42.63	45.89	12.38	11.57	13.15
84159	ENSG00000150347	'ARID5B'	mRNA	4.02085	6.20296e-61	3	3.56	3.11	0.24	0.26	0.18
84163	ENSG00000196275	'GTF2IRD2'	mRNA	-2.27876	1.73395e-14	3.87	2.41	4.28	17.22	14.38	12.3
84166	ENSG00000140853	'NLRC5'	mRNA	-5.86096	8.3935e-05	0	0	0	0.13	0.1	0.15
84168	ENSG00000169604	'ANTXR1'	mRNA	-4.08823	8.67485e-46	0.11	0.23	0.18	3.28	4.15	3.63
84203	ENSG00000168454	'TXNDC2'	mRNA	2.48325	1.07539e-09	1.5	1.58	1.7	0.21	0.43	0.34
84220	ENSG00000015568	'RGPD5'	mRNA	-5.08007	9.59425e-192	0.38	0.36	0.4	15.61	14.93	13.59
84251	ENSG00000118473	'SGIP1'	mRNA	-5.44012	0.000625431	0	0	0	0.37	0.27	0.18
84258	ENSG00000213023	'SYT3'	mRNA	3.43186	1.32085e-32	5.09	4.53	4.84	0.51	0.51	0.49
84293	ENSG00000122378	'PRXL2A'	mRNA	-2.68446	1.64525e-08	0.38	0.24	0.34	2.54	2.71	2.17
8434	ENSG00000122707	'RECK'	mRNA	-4.88018	7.21566e-05	0.12	0	0	0.63	0.84	0.75
8436	ENSG00000168497	'CAVIN2'	mRNA	3.0424	1.13888e-164	61.37	76.01	64.76	9.38	8.97	9.69
84460	ENSG00000166432	'ZMAT1'	mRNA	-4.27506	0.00915649	0	0	0.02	0.12	0.23	0.13
84503	ENSG00000189164	'ZNF527'	mRNA	-3.83349	1.54421e-09	0.07	0.05	0.02	0.59	0.62	0.8
84548	ENSG00000269556	'TMEM185A'	mRNA	-4.84595	4.28731e-33	0.7	0.27	0.28	9.91	8.8	7.97
84549	ENSG00000198042	'MAK16'	mRNA	2.07848	3.08535e-78	30.9	36.79	32.08	9.25	9.13	8.64
84570	ENSG00000188517	'COL25A1'	mRNA	-4.98544	4.54132e-05	0.01	0.01	0	0.31	0.19	0.34
84622	ENSG00000180626	'ZNF594'	mRNA	-9.04139	4.59964e-13	0	0	0	1.89	1.61	1.3
84674	ENSG00000132357	'CARD6'	mRNA	2.35921	1.68213e-33	5.89	7.93	5.94	1.48	1.71	1.24
84679	ENSG00000065923	'SLC9A7'	mRNA	4.5548	5.61024e-21	0.62	0.72	0.75	0.03	0.04	0.03
84690	ENSG00000141255	'SPATA22'	mRNA	-9.06976	3.14603e-13	0	0	0	5.68	5.69	5.56
84698	ENSG00000180881	'CAPS2'	mRNA	-2.31481	1.06795e-05	0.09	0.08	0.16	0.57	0.65	0.53
84706	ENSG00000166123	'GPT2'	mRNA	-2.79316	9.35561e-99	2.08	2.09	2.17	17.18	16.53	16.61
84707	ENSG00000133134	'BEX2'	mRNA	-3.64226	7.73528e-28	1.97	1.15	0.86	17.42	16.52	19.93
84775	ENSG00000198182	'ZNF607'	mRNA	-6.46902	3.4497e-24	0.02	0.05	0.04	3.57	3.37	3.07
84779	ENSG00000156269	'NAA11'	mRNA	-10.6688	2.49355e-18	0	0	0	13.94	12.22	12.23
84814	ENSG00000160539	'PLPP7'	mRNA	-4.42074	2.26814e-05	0.07	0.04	0	0.79	0.76	1.15
8483	ENSG00000138615	'CILP'	mRNA	-5.87284	2.43325e-10	0.01	0	0.03	0.86	0.75	0.87
84842	ENSG00000186603	'HPDL'	mRNA	4.88006	9.42765e-07	1.17	1.16	1.52	0	0.09	0.05
84858	ENSG00000165655	'ZNF503'	mRNA	4.76191	0.00198366	0.18	0.13	0.35	0	0.02	0
84894	ENSG00000169783	'LINGO1'	mRNA	3.99617	1.96801e-77	9.26	9.63	9.86	0.51	0.63	0.93
84898	ENSG00000120594	'PLXDC2'	mRNA	4.70623	0.00208839	0.04	0.05	0.06	0	0.01	0
84900	ENSG00000135119	'RNFT2'	mRNA	-2.70999	5.15579e-19	0.63	0.28	0.64	4.12	3.46	3.99
84915	ENSG00000139438	'FAM222A'	mRNA	-4.40423	2.7744e-10	0.06	0.06	0.02	0.88	0.78	1.65
84918	ENSG00000120256	'LRP11'	mRNA	-4.36337	1.45519e-116	0.59	0.7	0.62	14.94	14.81	15.23
84929	ENSG00000130720	'FIBCD1'	mRNA	-12.5666	3.51401e-25	0.02	0	0	46.79	49.87	68.62
8495	ENSG00000166387	'PPFIBP2'	mRNA	-2.04941	0.00169513	0.12	0.11	0.11	0.44	0.53	0.65
84958	ENSG00000142765	'SYTL1'	mRNA	-3.11268	1.78923e-11	0.32	0.23	0.24	2.65	2.38	2.8
84960	ENSG00000213213	'CCDC183'	mRNA	-2.63979	8.85596e-09	0.64	0.14	0.47	3.3	2.78	2.67
8497	ENSG00000143847	'PPFIA4'	mRNA	-3.55196	1.32895e-146	0.92	1.09	1.22	15.28	13.73	14.37
8503	ENSG00000117461	'PIK3R3'	mRNA	-3.20815	2.23851e-68	0.79	0.59	0.7	7.26	8.08	6.69
8507	ENSG00000171617	'ENC1'	mRNA	2.85237	2.067e-79	8.85	9.73	9.02	1.53	1.63	1.18
8519	ENSG00000185885	'IFITM1'	mRNA	2.10743	3.12173e-107	1183.79	1045.02	1222.47	311.72	278.52	274.89
8530	ENSG00000077984	'CST7'	mRNA	4.42373	0.00540455	0.84	0.64	0.99	0.12	0	0
85315	ENSG00000170915	'PAQR8'	mRNA	2.55543	1.49436e-62	8.91	10.2	8.19	1.72	1.76	1.85
85317		'BAGE4'	mRNA	-7.25812	1.30257e-08	0	0	0.05	3.1	2.77	2.49
85318		'BAGE3'	mRNA	-8.57774	4.38502e-12	0.04	0.02	0	6.31	6.15	6.65
85319		'BAGE2'	mRNA	-8.57774	4.38502e-12	0.04	0.02	0	6.31	6.15	6.65
8532	ENSG00000109625	'CPZ'	mRNA	-4.31249	5.67491e-39	0.35	0.31	0.45	7.14	7.72	10.02
85329	ENSG00000133317	'LGALS12'	mRNA	4.44585	3.08341e-47	11.95	10.21	12.07	0.58	0.65	0.56
8537	ENSG00000064787	'BCAS1'	mRNA	-2.92236	5.27916e-05	0.07	0.09	0.05	0.62	0.54	0.77
85379	ENSG00000197077	'KIAA1671'	mRNA	-6.82843	5.31078e-07	0	0	0	0.18	0.16	0.13
85409	ENSG00000145506	'NKD2'	mRNA	-2.29095	0.0089523	0.14	0.07	0.07	0.53	0.39	0.66
85439	ENSG00000140022	'STON2'	mRNA	2.00299	1.51686e-77	13.51	15.32	14.45	4.11	4.16	4.22
85445	ENSG00000152910	'CNTNAP4'	mRNA	2.23812	4.10127e-07	0.53	0.55	0.53	0.12	0.17	0.1
85453	ENSG00000180543	'TSPYL5'	mRNA	-9.95601	3.77644e-16	0.02	0	0	6.5	6.84	6.06
85463	ENSG00000149289	'ZC3H12C'	mRNA	3.33276	1.94921e-32	1.42	2.01	1.35	0.19	0.18	0.18
85477	ENSG00000006747	'SCIN'	mRNA	-8.27783	5.40298e-220	0.07	0.09	0.12	94.3	92.66	86.3
85508	ENSG00000215397	'SCRT2'	mRNA	5.32419	0.000189731	0.32	0.31	0.35	0	0	0.03
857	ENSG00000105974	'CAV1'	mRNA	2.71659	0.000330706	0.43	0.65	0.63	0.13	0.09	0.07
8572	ENSG00000131435	'PDLIM4'	mRNA	-9.80979	1.83592e-15	0	0	0	5.27	6.32	7.39
8578	ENSG00000074660	'SCARF1'	mRNA	-3.53632	6.22188e-35	0.4	0.35	0.32	4.03	4.55	5.64
860	ENSG00000124813	'RUNX2'	mRNA	-2.18667	0.00344053	0.05	0.04	0.05	0.24	0.19	0.29
8601	ENSG00000147509	'RGS20'	mRNA	6.62649	5.25786e-263	118.09	109.97	115.46	1.55	1.09	1.27
8609	ENSG00000118263	'KLF7'	mRNA	5.20503	7.02357e-21	0.81	1.04	0.89	0.02	0.03	0.04
8613	ENSG00000162407	'PLPP3'	mRNA	-9.06241	2.01126e-13	0.02	0	0	4.34	4.49	5.68
8630	ENSG00000025423	'HSD17B6'	mRNA	2.19719	3.40238e-05	1.7	2.15	1.8	0.6	0.17	0.63
864	ENSG00000020633	'RUNX3'	mRNA	-5.03805	0.00305481	0	0	0	0.08	0.09	0.19
8643	ENSG00000117425	'PTCH2'	mRNA	-2.00161	9.47011e-15	0.69	0.56	0.7	2.93	2.27	3.79
8646	ENSG00000090539	'CHRD'	mRNA	-3.59926	9.5258e-29	0.33	0.22	0.23	3.22	3.26	4.15
868	ENSG00000114423	'CBLB'	mRNA	-9.3462	2.67684e-14	0	0	0.01	2.72	2.86	2.84
8701	ENSG00000105877	'DNAH11'	mRNA	-5.39359	0.000807741	0	0	0	0.03	0.03	0.07
8712	ENSG00000068985	'PAGE1'	mRNA	-5.32261	0.000927426	0	0	0	1.31	1.08	1.66
8714	ENSG00000108846	'ABCC3'	mRNA	-5.70973	0.000205062	0	0	0	0.21	0.11	0.09
8718	ENSG00000215788	'TNFRSF25'	mRNA	-6.31256	8.78372e-06	0	0	0	1.16	1.6	1.36
8728	ENSG00000135074	'ADAM19'	mRNA	-3.63017	1.84116e-137	1.07	0.77	0.9	13.6	12.94	12.42
8764	ENSG00000157873	'TNFRSF14'	mRNA	-3.35265	3.9093e-38	0.43	0.41	0.52	5.73	4.46	5.75
8777	ENSG00000107186	'MPDZ'	mRNA	-11.2946	1.64237e-20	0	0	0	5.16	4.58	4.88
8807	ENSG00000115607	'IL18RAP'	mRNA	5.32276	3.99382e-38	5.97	5.72	5.95	0.25	0.15	0.1
8809	ENSG00000115604	'IL18R1'	mRNA	8.44025	3.16182e-50	15.77	15.76	16.11	0.04	0.09	0.05
8821	ENSG00000109452	'INPP4B'	mRNA	2.23951	1.67942e-09	0.68	0.69	0.63	0.16	0.16	0.15
8869	ENSG00000115525	'ST3GAL5'	mRNA	-3.13913	1.825e-37	0.66	0.53	0.83	6.54	7.47	8.03
8874	ENSG00000102606	'ARHGEF7'	mRNA	-2.03129	2.21896e-99	6.91	6.96	7.15	34.57	31.52	33.35
8912	ENSG00000196557	'CACNA1H'	mRNA	-7.86212	1.16852e-09	0	0	0	0.33	0.37	0.55
8928	ENSG00000160973	'FOXH1'	mRNA	3.65954	2.47047e-23	5.6	4.34	4.5	0.44	0.24	0.7
8938	ENSG00000007516	'BAIAP3'	mRNA	-3.47471	4.43683e-64	0.74	0.56	0.7	7.63	7.27	10.42
894	ENSG00000118971	'CCND2'	mRNA	-4.0214	2.60436e-168	1.25	1.19	1.11	25.21	21.87	18.91
8969	ENSG00000196787	'H2AC11'	mRNA	-2.38266	1.29944e-13	3.61	6.19	6.65	31.4	27.28	29.05
8972	ENSG00000257335	'MGAM'	mRNA	-2.85473	0.00545154	0.02	0.02	0.02	0.2	0.07	0.12
8975	ENSG00000058056	'USP13'	mRNA	-2.5773	1.69277e-26	0.19	0.35	0.35	2.09	2.03	1.96
89765	ENSG00000160188	'RSPH1'	mRNA	4.25807	6.24237e-05	1.15	1.14	1.52	0.08	0.16	0
89790	ENSG00000142512	'SIGLEC10'	mRNA	2.71521	7.46045e-07	0.9	1.27	0.82	0.2	0.1	0.29
89796	ENSG00000134369	'NAV1'	mRNA	4.49942	6.1026e-191	8.1	9.19	7.75	0.37	0.4	0.48
89832	ENSG00000166664	'CHRFAM7A'	mRNA	-6.57087	3.48357e-09	0	0.05	0.01	1.61	1.88	2.11
89846	ENSG00000127084	'FGD3'	mRNA	3.1056	5.02635e-10	1.06	1.11	1.2	0.13	0.24	0.08
89857	ENSG00000172578	'KLHL6'	mRNA	6.2715	2.60266e-98	8.03	9.52	7.85	0.1	0.19	0.08
8989	ENSG00000104321	'TRPA1'	mRNA	5.17871	3.92345e-27	1.78	2.07	1.99	0.08	0.06	0.05
89894	ENSG00000198270	'TMEM116'	mRNA	-2.6731	1.29734e-44	2.59	2.49	2.53	19.08	17.37	19.07
8996	ENSG00000140939	'NOL3'	mRNA	-4.29823	2.43244e-194	4.48	3.15	3.66	82.25	77.79	87.77
9002	ENSG00000127533	'F2RL3'	mRNA	4.41047	3.1828e-86	11.18	9.67	10.84	0.66	0.47	0.58
901	ENSG00000138764	'CCNG2'	mRNA	-3.01547	1.68823e-103	1.16	1.49	1.3	12.23	11.96	12.43
90139	ENSG00000157570	'TSPAN18'	mRNA	5.1387	3.28683e-98	9.22	9.27	8.72	0.31	0.19	0.39
90288	ENSG00000172771	'EFCAB12'	mRNA	3.37188	1.085e-19	4.13	3.24	3.62	0.28	0.46	0.47
90293	ENSG00000003096	'KLHL13'	mRNA	-2.45792	0.000106641	0.12	0.16	0.05	0.69	0.69	0.61
90362	ENSG00000169122	'FAM110B'	mRNA	2.62454	0.00349205	0.23	0.19	0.28	0.09	0.02	0.02
9046	ENSG00000147443	'DOK2'	mRNA	10.4438	1.09126e-17	25.06	21.34	27.13	0	0	0.06
9047	ENSG00000027869	'SH2D2A'	mRNA	2.34674	6.89124e-34	14.59	13	16.42	3.12	3.11	3.78
9048	ENSG00000117407	'ARTN'	mRNA	-2.85871	0.00528083	0.13	0.06	0.13	0.58	0.3	0.9
9052	ENSG00000013588	'GPRC5A'	mRNA	-3.23829	0.00240832	0	0.02	0.02	0.12	0.21	0.13
90525	ENSG00000138606	'SHF'	mRNA	-2.7892	5.93301e-05	0.33	0.14	0.05	0.63	1.75	1.48
90557	ENSG00000163040	'CCDC74A'	mRNA	-2.68882	1.75638e-33	2.58	2.14	2.87	16	16.19	21.89
90627	ENSG00000133121	'STARD13'	mRNA	8.27971	3.00527e-11	1.2	1.46	1.26	0	0	0.03
90649	ENSG00000256229	'ZNF486'	mRNA	-7.96231	5.24235e-10	0	0	0	1.03	0.96	0.89
9077	ENSG00000162595	'DIRAS3'	mRNA	5.33842	2.10793e-22	4.52	4.28	4.72	0.17	0.16	0.04
9079	ENSG00000169744	'LDB2'	mRNA	9.89966	8.426e-16	5.02	5.76	4.99	0	0	0
9080	ENSG00000213937	'CLDN9'	mRNA	-4.02874	8.60043e-11	0.1	0.25	0.1	3.34	2.51	2.51
90853	ENSG00000134668	'SPOCD1'	mRNA	-2.98443	1.56769e-06	0.11	0.05	0.09	0.6	0.78	1.18
90874	ENSG00000143067	'ZNF697'	mRNA	4.09582	2.81829e-209	26.31	32.04	26.31	1.77	2.11	1.79
90952	ENSG00000149564	'ESAM'	mRNA	-2.21841	0.00846372	0.21	0.04	0.13	0.77	0.6	0.66
91461	ENSG00000162878	'PKDCC'	mRNA	4.62524	7.41975e-25	3.87	3.31	3.84	0.2	0.19	0.11
9148	ENSG00000107954	'NEURL1'	mRNA	-4.08973	5.08238e-10	0.08	0.05	0	0.71	0.77	0.92
9149	ENSG00000105204	'DYRK1B'	mRNA	-2.09768	1.99284e-15	0.99	1.02	1.11	4.35	4.5	6.51
915	ENSG00000167286	'CD3D'	mRNA	2.80258	2.74085e-17	14.39	14.23	17.79	2.33	3.29	1.56
91522	ENSG00000050767	'COL23A1'	mRNA	-6.20752	9.35561e-99	0.3	0.15	0.33	22	19.2	24.81
9173	ENSG00000115602	'IL1RL1'	mRNA	8.75455	2.00443e-16	5.88	6.74	5.1	0.02	0	0.05
91768	ENSG00000134508	'CABLES1'	mRNA	-2.51824	1.98278e-06	0.12	0.1	0.1	0.49	0.72	0.65
9180	ENSG00000145623	'OSMR'	mRNA	-6.78709	7.56174e-10	0.04	0.01	0	1.59	2.22	2.3
91828	ENSG00000205436	'EXOC3L4'	mRNA	-2.19668	4.18024e-15	0.77	0.68	0.88	3.79	3.59	4.8
9185	ENSG00000169891	'REPS2'	mRNA	-6.18269	1.74156e-05	0	0	0	0.11	0.12	0.17
919	ENSG00000198821	'CD247'	mRNA	-5.17342	0.00166874	0	0	0	0.45	0.38	0.3
91947	ENSG00000140450	'ARRDC4'	mRNA	-8.62183	2.74641e-45	0.03	0.03	0.04	15.37	16.04	15.87
91975	ENSG00000145908	'ZNF300'	mRNA	-7.11708	2.72847e-25	0.04	0.02	0.05	5.83	6.09	5.6
9215	ENSG00000133424	'LARGE1'	mRNA	-4.88829	0.00110078	0.02	0	0	0.15	0.23	0.16
92181	ENSG00000168246	'UBTD2'	mRNA	-4.18872	7.55272e-17	0.07	0.14	0.1	2.34	1.96	2.3
92211	ENSG00000148600	'CDHR1'	mRNA	-9.82176	9.74527e-16	0	0.01	0	3.92	3.89	4.25
9223	ENSG00000151276	'MAGI1'	mRNA	2.38346	8.23261e-33	2.32	2.88	2.35	0.61	0.49	0.56
92285	ENSG00000245680	'ZNF585B'	mRNA	-6.92469	9.05534e-08	0	0.01	0	0.7	0.52	0.47
92340	ENSG00000224383	'PRR29'	mRNA	-2.42704	1.05953e-05	0.13	0.18	0.21	0.74	0.87	1.52
9235	ENSG00000008517	'IL32'	mRNA	-3.10178	2.87718e-06	0.4	0.14	0.34	2.67	2.16	2.35
92370	ENSG00000155893	'PXYLP1'	mRNA	3.86031	8.51574e-69	8.27	7.87	7.95	0.6	0.62	0.69
9256	ENSG00000005379	'TSPOAP1'	mRNA	-3.98392	2.10366e-59	0.28	0.19	0.21	3.64	3.49	5.23
928	ENSG00000010278	'CD9'	mRNA	-6.58017	5.67758e-33	0.21	0.14	0.22	18.09	21.33	20.15
93035	ENSG00000205038	'PKHD1L1'	mRNA	-3.37336	1.38942e-07	0.02	0.01	0.01	0.15	0.14	0.11
93099	ENSG00000161249	'DMKN'	mRNA	2.13127	1.6037e-17	21.5	20.12	19.92	4.81	4.83	6.56
9314	ENSG00000136826	'KLF4'	mRNA	-2.32407	3.10641e-06	0.2	0.17	0.2	1.14	0.87	1.26
9315	ENSG00000134986	'NREP'	mRNA	5.828	8.662e-141	36.02	38.3	36	0.94	0.69	0.61
93166	ENSG00000061455	'PRDM6'	mRNA	5.19707	5.77579e-10	0.34	0.31	0.43	0.02	0.02	0
932	ENSG00000149516	'MS4A3'	mRNA	2.15491	9.89225e-78	77.12	66.98	77.92	22.46	19.69	18.69
933	ENSG00000012124	'CD22'	mRNA	-3.03105	7.6961e-38	0.57	0.52	0.84	6.2	5.96	6.15
9331	ENSG00000118276	'B4GALT6'	mRNA	-9.80128	1.78376e-15	0	0	0	2.1	1.94	2.47
9338	ENSG00000172465	'TCEAL1'	mRNA	-7.73652	2.15815e-09	0	0	0	3.29	3.27	2.92
93492	ENSG00000132958	'TPTE2'	mRNA	-4.47537	0.0048187	0.08	0	0	0.34	0.87	0.73
9353	ENSG00000145147	'SLIT2'	mRNA	-6.03185	4.5115e-05	0	0	0	0.16	0.07	0.13
93550	ENSG00000172671	'ZFAND4'	mRNA	-7.53418	2.70835e-09	0	0	0.02	1.49	1.32	1.73
93589	ENSG00000151062	'CACNA2D4'	mRNA	6.69013	1.12628e-13	1.58	1.19	1.31	0.03	0.01	0
9388	ENSG00000101670	'LIPG'	mRNA	3.78499	1.07396e-50	1.75	1.91	1.74	0.15	0.19	0.13
9394	ENSG00000136720	'HS6ST1'	mRNA	2.26726	3.37106e-74	16.38	15.38	16.46	3.36	3.86	4.28
9398	ENSG00000134256	'CD101'	mRNA	2.53061	0.00220053	0.32	0.24	0.37	0.07	0.07	0.05
94030	ENSG00000131409	'LRRC4B'	mRNA	3.12413	2.85706e-18	2.86	2.13	2.33	0.41	0.18	0.44
94031	ENSG00000170801	'HTRA3'	mRNA	-3.2196	0.00932939	0.03	0.06	0	0.33	0.35	0.25
94059	ENSG00000275183	'LENG9'	mRNA	2.41251	2.0858e-12	3.97	2.91	3.33	0.72	0.49	0.99
9411	ENSG00000137962	'ARHGAP29'	mRNA	-4.47612	0.00447189	0	0	0.01	0.07	0.07	0.07
94121	ENSG00000102362	'SYTL4'	mRNA	3.59849	2.83412e-70	7.58	7.75	7.19	0.68	0.81	0.65
94122	ENSG00000147041	'SYTL5'	mRNA	4.27476	4.59797e-05	0.31	0.28	0.27	0.02	0.02	0.02
9423	ENSG00000065320	'NTN1'	mRNA	4.36956	1.02745e-35	2.1	1.92	2.2	0.12	0.13	0.1
94240	ENSG00000133106	'EPSTI1'	mRNA	-4.77812	0.000108722	0.02	0	0.02	0.47	0.48	0.51
94241	ENSG00000164938	'TP53INP1'	mRNA	-2.80301	2.83675e-90	1.67	2.15	1.84	16.56	15.03	13.66
9429	ENSG00000118777	'ABCG2'	mRNA	-5.13362	7.01228e-41	0.08	0.08	0.15	4.09	4.2	4.48
943	ENSG00000120949	'TNFRSF8'	mRNA	3.78321	1.43808e-124	16.75	15.01	16.52	1.55	1.12	1.36
9435	ENSG00000175040	'CHST2'	mRNA	3.06689	2.98304e-153	35.25	31.17	32.4	4.33	4.03	5.17
9437	ENSG00000189430	'NCR1'	mRNA	4.28317	0.000999735	0.97	1.19	1.29	0.13	0	0.14
9447	ENSG00000163568	'AIM2'	mRNA	5.87161	1.86332e-05	0.94	1.63	1.19	0	0	0.08
945	ENSG00000105383	'CD33'	mRNA	2.63992	3.38765e-58	38.81	37.15	46.34	8.22	9.18	6.3
9459	ENSG00000129675	'ARHGEF6'	mRNA	2.45386	2.39748e-76	17.55	21.28	16.23	3.78	4	3.6
9462	ENSG00000075391	'RASAL2'	mRNA	-3.80689	4.55821e-12	0.03	0.03	0.01	0.29	0.28	0.29
9464	ENSG00000164107	'HAND2'	mRNA	4.3372	4.76898e-22	2.92	2.8	2.83	0.15	0.06	0.29
9468	ENSG00000102230	'PCYT1B'	mRNA	-8.08604	9.88601e-11	0	0	0.01	1.32	1.55	1.35
9469	ENSG00000122863	'CHST3'	mRNA	-3.64864	7.94803e-78	0.4	0.43	0.33	4.94	5.58	6.24
9479	ENSG00000121653	'MAPK8IP1'	mRNA	-2.15702	1.12728e-22	1.52	1.33	0.93	5.73	6.18	7.4
948	ENSG00000135218	'CD36'	mRNA	-3.80668	1.27694e-43	0.48	0.46	0.17	6.68	6.59	7.31
951	ENSG00000104894	'CD37'	mRNA	3.80956	8.25447e-44	16.02	14.22	16.93	1.05	1.23	1.49
9516	ENSG00000189067	'LITAF'	mRNA	2.08212	9.10015e-75	32.01	34.49	35.21	9.34	9.42	8.56
9518	ENSG00000130513	'GDF15'	mRNA	-4.13633	4.57028e-231	10.09	9.43	10.88	184.42	189.09	225.07
9535	ENSG00000130755	'GMFG'	mRNA	2.01257	2.37182e-09	16.48	13.63	19.74	5.6	3.04	4.52
9536	ENSG00000148344	'PTGES'	mRNA	3.08706	4.95275e-05	1.38	0.97	0.69	0.1	0.15	0.16
9537	ENSG00000175274	'TP53I11'	mRNA	3.85993	1.85354e-11	1.36	1.02	1.03	0.13	0.12	0.03
9554	ENSG00000265808	'SEC22B'	mRNA	3.76286	0	197.17	231.7	208.27	19.05	18.54	16.26
9563	ENSG00000049239	'H6PD'	mRNA	-2.82821	1.73576e-68	0.8	0.53	0.63	5.05	5.58	5.28
958	ENSG00000101017	'CD40'	mRNA	-2.74888	0.00061865	0.14	0.05	0.19	1.24	0.83	0.87
9580	ENSG00000143842	'SOX13'	mRNA	2.50921	3.56324e-07	0.64	0.72	0.82	0.1	0.17	0.17
9586	ENSG00000146592	'CREB5'	mRNA	-5.13483	0.000435483	0	0.01	0	0.11	0.16	0.11
9590	ENSG00000131016	'AKAP12'	mRNA	-3.95325	2.73009e-07	0	0.03	0.03	0.26	0.3	0.33
9595	ENSG00000115165	'CYTIP'	mRNA	9.2591	2.08443e-18	13.7	14.12	14.06	0.04	0	0.04
960	ENSG00000026508	'CD44'	mRNA	5.25856	5.39506e-26	2.16	2.23	2.47	0.07	0.13	0.06
9610	ENSG00000174791	'RIN1'	mRNA	2.11233	0.000104676	0.42	0.55	0.49	0.11	0.1	0.18
963	ENSG00000143119	'CD53'	mRNA	4.20658	0	159.49	149.92	159.35	8.98	9.29	10.27
9638	ENSG00000149557	'FEZ1'	mRNA	2.07155	4.35173e-27	7.2	6.36	6.35	2.37	1.57	3.03
9641	ENSG00000263528	'IKBKE'	mRNA	2.06998	3.42967e-21	4.93	4.33	5.69	1.45	1.07	1.58
9644	ENSG00000107957	'SH3PXD2A'	mRNA	2.3959	1.00066e-65	3.83	4.16	3.82	0.86	0.85	0.88
9658	ENSG00000101493	'ZNF516'	mRNA	2.73763	6.6036e-17	0.84	0.9	0.74	0.15	0.1	0.17
9671	ENSG00000075035	'WSCD2'	mRNA	2.75391	4.52976e-45	4.59	4.51	4.66	0.75	0.85	0.68
96764	ENSG00000137574	'TGS1'	mRNA	4.24872	0	214.03	266.72	234.44	14.59	14.24	14.23
9686	ENSG00000144560	'VGLL4'	mRNA	-3.15514	6.3139e-76	1.23	1.14	1.07	11.15	12.62	11.93
970	ENSG00000125726	'CD70'	mRNA	-2.15322	1.51447e-09	0.86	0.71	0.94	6.19	5.93	7.67
9719	ENSG00000197859	'ADAMTSL2'	mRNA	-5.19206	0.00186222	0	0	0	0.16	0.06	0.19
9727	ENSG00000090565	'RAB11FIP3'	mRNA	-2.1267	2.9936e-49	2.51	2.09	2.31	11.37	11.28	12.74
9732	ENSG00000128512	'DOCK4'	mRNA	3.67565	4.442e-27	1.06	1.18	1.21	0.11	0.13	0.06
9744	ENSG00000072818	'ACAP1'	mRNA	2.72599	2.04859e-09	1.92	1.16	1.99	0.33	0.32	0.21
9749	ENSG00000112419	'PHACTR2'	mRNA	3.22487	6.53629e-93	6.8	9.38	7.34	0.87	1.09	0.92
9750	ENSG00000111913	'RIPOR2'	mRNA	6.98552	2.19478e-07	0.44	0.48	0.31	0	0	0
9751	ENSG00000101298	'SNPH'	mRNA	5.11363	1.14579e-92	8.82	6.84	8.63	0.22	0.24	0.36
9771	ENSG00000136237	'RAPGEF5'	mRNA	-2.12626	1.10282e-13	0.25	0.29	0.3	1.56	1.52	1.61
9783	ENSG00000117016	'RIMS3'	mRNA	-4.7206	4.83234e-62	0.15	0.12	0.11	3.24	3.94	4.31
9821	ENSG00000023287	'RB1CC1'	mRNA	3.32308	1.21299e-182	188.1	263.78	208.11	26.15	23.94	25.64
9828	ENSG00000110237	'ARHGEF17'	mRNA	3.09991	1.81597e-25	1.26	1.18	1.15	0.19	0.15	0.14
9840	ENSG00000135426	'TESPA1'	mRNA	5.3843	6.77183e-144	15	15.78	15.49	0.47	0.42	0.41
9848	ENSG00000198948	'MFAP3L'	mRNA	6.07497	3.75255e-14	0.79	1.16	1.12	0.01	0	0.04
9915	ENSG00000172379	'ARNT2'	mRNA	-5.01426	0.00324278	0	0	0	0.06	0.1	0.05
9938	ENSG00000163219	'ARHGAP25'	mRNA	3.19539	5.83878e-65	12.33	10.57	10.55	1.41	1.44	1.33
9940	ENSG00000008226	'DLEC1'	mRNA	-2.46851	4.66102e-06	0.04	0.06	0.12	0.49	0.37	0.43
9947	ENSG00000155495	'MAGEC1'	mRNA	-12.9371	9.68175e-27	0	0	0	25.86	27.42	29.19
9961	ENSG00000013364	'MVP'	mRNA	-2.30131	1.06892e-17	0.73	0.8	0.62	3.7	4.37	3.89
ANKRD20A3		'ANKRD20A3'	mRNA	-3.48517	2.65857e-121	1.61	2.24	2.13	25.61	22.09	28.74
HOTS		'HOTS'	mRNA	-4.1571	4.55458e-45	0.35	0.23	0.3	4.99	5.03	8
