# Supplementary material for: Chiglitazar diminishes the warburg effect through PPARγ/mTOR/PKM2 and increases the sensitivity of imatinib in chronic myeloid leukemia
Source: Exp Hematol Oncol. 2024 Dec 18;13:121. doi: 10.1186/s40164-024-00589-1 (PMC11657277; doi:10.1186/s40164-024-00589-1)
Supplement: Supplementary file 3 — Additional file 3: Tables S2. Selected enriched biological process and pathways generated by DEGs of table S1. [file 40164_2024_589_MOESM3_ESM.xls]

## Sheet: Sheet1
Term	-logpvalue	PValue	Fold Enrichment	FDR
GO:0008285~negative regulation of cell proliferation	3.93833	0.000115258	1.69375	0.0407109
GO:0045595~regulation of cell differentiation	2.55566	0.00278192	3.26864	0.275132
GO:0072089~stem cell proliferation	2.27647	0.00529088	2.98441	0.428908
GO:0033198~response to ATP	2.00134	0.00996926	4.33525	0.640233
GO:0043087~regulation of GTPase activity	1.84319	0.0143486	2.11205	0.730267
GO:0006915~apoptotic process	1.69698	0.0200919	1.33069	0.776206
GO:0009749~response to glucose	1.52916	0.0295693	2.1573	0.839097
GO:0002244~hematopoietic progenitor cell differentiation	1.52491	0.0298602	2.05924	0.839097
GO:0042593~glucose homeostasis	1.47281	0.0336658	1.7858	0.862577
GO:1901135~carbohydrate derivative metabolic process	1.30904	0.0490859	2.94178	0.986778
GO:0010906~regulation of glucose metabolic process	1.03285	0.0927143	2.86006	0.99397
