# Supplementary material for: Chiglitazar diminishes the warburg effect through PPARγ/mTOR/PKM2 and increases the sensitivity of imatinib in chronic myeloid leukemia
Source: Exp Hematol Oncol. 2024 Dec 18;13:121. doi: 10.1186/s40164-024-00589-1 (PMC11657277; doi:10.1186/s40164-024-00589-1)
Supplement: Supplementary file 4 — Additional file 4: Table S3. 431 DEGs generated from venn diagram. [file 40164_2024_589_MOESM4_ESM.xls]

## Sheet: venn_431
Gene ID	Gene Symbol	Type	log2 (Comb / IM)	Qvalue (Comb / IM)	log2 (Comb / crtl)	Qvalue (Comb / crtl)	log2 (IM / crtl)	Qvalue (IM / crtl)
100288413	'ERVMER34-1'	mRNA	-0.623459	0.0444089	-1.38702	5.78995e-12	-0.772604	6.94276e-05
100462977	'MTRNR2L1'	mRNA	0.494955	1.00453e-05	0.812838	6.81245e-20	0.307304	0.000399279
100462981	'MTRNR2L2'	mRNA	0.534019	5.82655e-09	0.773612	2.31088e-30	0.229384	0.00708922
100463486	'MTRNR2L8'	mRNA	0.577983	6.46515e-13	0.815828	1.45069e-40	0.227946	0.00174275
100529239	'RPS10-NUDT3'	mRNA	-0.578439	0.000857301	-1.60374	5.21561e-43	-1.03529	5.64395e-22
10056	'FARSB'	mRNA	-0.276799	0.0179246	-0.802253	7.88373e-25	-0.535133	1.55893e-14
100631383	'FAM47E-STBD1'	mRNA	-5.16263	0.0158029	-7.26912	1.08485e-07	-2.1074	0.00152797
10106	'CTDSP2'	mRNA	0.357046	0.0135993	0.830098	2.77646e-30	0.465052	1.67327e-05
101060389	'TBC1D3D'	mRNA	0.546442	0.014153	0.960247	7.9353e-08	0.404817	0.0477294
10188	'TNK2'	mRNA	0.33019	0.0035787	1.22448	1.35713e-48	0.884451	2.41171e-22
10213	'PSMD14'	mRNA	-0.269204	0.0189983	-0.841137	1.0658e-26	-0.581555	4.2543e-15
102723631	'CT45A10'	mRNA	-0.56621	0.0356301	-1.16132	4.29812e-11	-0.605177	0.000166106
10280	'SIGMAR1'	mRNA	-0.496644	7.01767e-06	-0.823219	2.18869e-19	-0.336342	0.000220563
10322	'SMYD5'	mRNA	-0.349526	0.0190371	-0.965644	1.05023e-24	-0.625047	7.90471e-11
104	'ADARB1'	mRNA	0.447595	0.000376505	0.977745	4.04897e-32	0.519907	2.87703e-07
10444	'ZER1'	mRNA	0.345966	0.0289265	1.44453	6.68213e-34	1.08963	2.94123e-16
10514	'MYBBP1A'	mRNA	-0.337027	0.00583381	-1.12487	3.46123e-52	-0.797906	1.96029e-22
10550	'ARL6IP5'	mRNA	-0.321001	0.0396466	0.407599	9.62975e-05	0.718376	5.51116e-12
10559	'SLC35A1'	mRNA	-0.4357	0.00622117	0.348093	0.00508948	0.77355	3.32377e-10
10566	'AKAP3'	mRNA	0.847396	0.0349884	2.96267	1.80583e-12	2.10571	1.69701e-05
10606	'PAICS'	mRNA	-0.242235	0.0461478	-0.898977	4.77333e-37	-0.665994	1.3651e-21
10608	'MXD4'	mRNA	0.337703	0.0144328	1.44693	1.43784e-44	1.0998	3.48641e-26
10622	'POLR3G'	mRNA	-0.47568	0.0134238	-1.71876	1.20275e-44	-1.25309	9.69002e-30
10628	'TXNIP'	mRNA	0.228442	0.0196434	2.09143	5.72503e-261	1.85376	1.97172e-174
10677	'AVIL'	mRNA	1.04483	0.00290465	2.58662	9.25569e-13	1.53274	0.000656258
10694	'CCT8'	mRNA	-0.253668	0.021838	-0.601978	4.09167e-16	-0.357989	2.35168e-07
1075	'CTSC'	mRNA	-0.78338	1.13918e-12	-1.16299	2.49931e-67	-0.390311	3.2812e-05
10856	'RUVBL2'	mRNA	-0.366807	0.000526585	-0.620761	2.55975e-15	-0.263648	0.000209001
10874	'NMU'	mRNA	-0.611816	3.2087e-06	-1.51506	3.23908e-69	-0.913651	5.08546e-24
10945	'KDELR1'	mRNA	-0.370691	0.00358563	0.223842	0.00925771	0.583912	1.27068e-11
10954	'PDIA5'	mRNA	-0.630088	1.20129e-06	-0.261185	0.0133741	0.358542	0.000574019
11001	'SLC27A2'	mRNA	-0.6248	9.35606e-06	-0.328464	0.00342103	0.285821	0.019479
1108	'CHD4'	mRNA	0.287659	0.0298269	-0.165535	0.0165761	-0.46158	5.17043e-07
11222	'MRPL3'	mRNA	-0.294901	0.0114908	-0.826111	5.94617e-27	-0.540692	4.19055e-14
11226	'GALNT6'	mRNA	-0.307128	0.0286395	0.359762	0.00131151	0.657212	4.41154e-10
112495	'GTF3C6'	mRNA	-0.362046	0.00759023	-0.66642	4.77306e-12	-0.314161	0.000804945
113763	'ZBED6CL'	mRNA	-0.323146	0.0245237	-1.89377	9.48797e-118	-1.5801	7.27767e-87
114049	'BUD23'	mRNA	-0.284574	0.0425062	-0.644865	2.16347e-12	-0.369733	2.16436e-05
114483834	'ABCF2-H2BK1'	mRNA	0.42501	0.0425919	-1.10048	1.38511e-28	-1.53342	3.94167e-34
114793	'FMNL2'	mRNA	-0.402803	0.0376894	-0.752658	1.9643e-10	-0.359566	0.0026553
115677	'NOSTRIN'	mRNA	-0.410571	0.00172324	0.729299	2.27312e-12	1.13059	3.25741e-27
1191	'CLU'	mRNA	0.824287	0.00473792	2.01663	1.36158e-13	1.18404	0.000378803
121355	'GTSF1'	mRNA	-0.278706	0.0376894	-0.456618	8.81374e-07	-0.187634	0.0295192
1277	'COL1A1'	mRNA	0.643188	0.000875671	1.33348	9.74639e-16	0.680292	0.000110546
1294	'COL7A1'	mRNA	0.818006	1.28422e-07	1.53384	5.35347e-27	0.705383	9.36845e-05
1298	'COL9A2'	mRNA	0.435767	0.0184016	1.0461	2.92033e-17	0.59996	1.84198e-05
130074	'FAM168B'	mRNA	0.284789	0.034597	-0.333857	1.25798e-06	-0.627176	2.99318e-12
131076	'MIX23'	mRNA	-0.576236	0.00589914	-1.1288	8.3833e-15	-0.562043	5.3465e-05
133308	'SLC9B2'	mRNA	-0.473149	0.0484392	-1.11769	1.15283e-13	-0.654129	6.83783e-06
136319	'MTPN'	mRNA	0.328031	0.0245237	-0.34758	6.40467e-05	-0.684093	3.25505e-14
1374	'CPT1A'	mRNA	0.632567	2.05215e-09	1.42586	9.57524e-53	0.784067	3.67189e-14
140766	'ADAMTS14'	mRNA	-0.502674	0.00220544	-1.09365	2.85426e-37	-0.601515	4.42034e-08
142678	'MIB2'	mRNA	0.347148	0.0114066	1.33807	7.47217e-33	0.98113	2.1941e-16
143686	'SESN3'	mRNA	0.612126	0.000688404	1.29782	1.96754e-20	0.677837	3.16048e-06
1471	'CST3'	mRNA	-0.714659	3.37896e-08	0.200202	0.0418945	0.903751	4.02895e-19
147650	'SPACA6'	mRNA	0.502991	0.0241917	1.26383	7.01531e-15	0.750806	7.79027e-05
148113	'CILP2'	mRNA	-1.12472	1.8723e-10	-1.70842	9.01701e-45	-0.594529	1.10118e-05
150223	'YDJC'	mRNA	-0.438255	0.00053896	-0.766952	1.33342e-22	-0.339011	0.000210403
150726	'FBXO41'	mRNA	-0.544682	0.00234245	-0.82972	8.78011e-19	-0.29587	0.0380876
1512	'CTSH'	mRNA	-0.624935	3.70198e-06	-1.25905	7.25446e-48	-0.644782	8.35455e-10
153090	'DAB2IP'	mRNA	1.52818	0.0314141	4.50424	1.11418e-05	2.9635	0.0234423
1535	'CYBA'	mRNA	-1.2656	3.89824e-06	-0.325725	0.000442869	0.928327	8.88167e-05
155054	'ZNF425'	mRNA	1.14479	0.046445	3.32489	2.05312e-07	2.1686	0.00780436
1577	'CYP3A5'	mRNA	0.391567	0.0231556	2.06248	2.25125e-53	1.66113	2.32957e-29
1604	'CD55'	mRNA	-0.730174	8.78298e-16	-0.509127	1.03434e-13	0.2109	0.010352
161424	'NOP9'	mRNA	0.34284	0.0167072	-0.4811	3.75249e-08	-0.832625	1.20662e-17
1650	'DDOST'	mRNA	-0.52484	2.67083e-06	-0.268179	0.000274132	0.245869	0.00525881
1654	'DDX3X'	mRNA	0.246143	0.0218286	-0.493408	1.86484e-14	-0.748787	1.01358e-34
170961	'ANKRD24'	mRNA	1.27108	4.55525e-09	3.09596	1.26917e-30	1.81421	6.4072e-08
1723	'DHODH'	mRNA	-0.65496	0.000512274	-1.02541	5.49038e-13	-0.380178	0.00919013
1759	'DNM1'	mRNA	0.354727	0.00317048	1.02644	1.35755e-30	0.661801	2.52874e-13
1760	'DMPK'	mRNA	0.332438	0.0243645	0.978645	1.57467e-20	0.636043	6.11089e-08
177	'AGER'	mRNA	0.471027	0.0111096	0.878358	1.86107e-14	0.396942	0.00717571
18	'ABAT'	mRNA	0.646661	0.00740667	1.84108	2.41391e-18	1.18608	2.56357e-06
1802	'DPH2'	mRNA	-0.311225	0.0456127	-1.28334	2.69546e-43	-0.981484	8.40142e-27
1808	'DPYSL2'	mRNA	0.460489	0.037715	0.897447	7.65214e-08	0.427763	0.0353228
1979	'EIF4EBP2'	mRNA	0.436236	0.000711387	0.680393	1.78304e-24	0.235887	0.0412217
1982	'EIF4G2'	mRNA	0.25357	0.0171685	-0.513055	2.03573e-17	-0.775507	4.09942e-31
1983	'EIF5'	mRNA	0.277419	0.0230203	-0.432505	5.6904e-11	-0.718474	1.79698e-19
200539	'ANKRD23'	mRNA	-0.456832	0.0471569	-0.798009	6.86638e-07	-0.350956	0.0393448
200958	'MUC20'	mRNA	0.949129	1.56757e-11	2.63934	2.02497e-63	1.68067	2.47099e-20
2013	'EMP2'	mRNA	0.745869	0.000348661	1.61195	5.01019e-17	0.856231	7.3763e-05
2014	'EMP3'	mRNA	-0.868531	3.57184e-09	-0.29861	0.00594763	0.558511	3.24906e-06
201595	'STT3B'	mRNA	-0.292764	0.0183866	-0.617096	1.8081e-17	-0.334241	1.205e-05
201895	'SMIM14'	mRNA	0.572761	0.0197339	2.89194	1.17901e-36	2.3112	3.76536e-18
2023	'ENO1'	mRNA	-0.29613	0.0256392	-0.929232	2.38054e-36	-0.641964	1.11323e-13
2040	'STOM'	mRNA	-0.277105	0.0245237	-0.624621	3.61731e-17	-0.357529	9.72251e-07
2091	'FBL'	mRNA	-0.283393	0.0287918	-0.747429	9.73574e-18	-0.473377	1.0622e-08
210	'ALAD'	mRNA	0.331798	0.000947489	1.42692	5.765e-81	1.08563	1.10654e-47
2118	'ETV4'	mRNA	-0.341249	0.043633	-1.31889	6.20674e-46	-0.987559	4.17802e-24
219927	'MRPL21'	mRNA	-0.352476	0.0114908	-0.701752	4.59336e-13	-0.358902	2.84285e-05
2206	'MS4A2'	mRNA	-0.514925	0.00968535	-0.897789	3.90082e-11	-0.392999	0.0042196
2212	'FCGR2A'	mRNA	-0.773873	3.87466e-06	-2.24617	1.86577e-115	-1.48303	8.09599e-43
221656	'KDM1B'	mRNA	0.345218	0.0267153	-0.344519	0.000570099	-0.698367	1.55058e-14
2235	'FECH'	mRNA	0.283249	0.0410999	1.14557	2.83024e-46	0.853711	1.19151e-18
226	'ALDOA'	mRNA	-0.52853	6.45322e-06	-0.766371	1.71613e-32	-0.246181	0.0182679
22933	'SIRT2'	mRNA	0.323091	0.0307347	0.911912	8.40596e-24	0.580022	2.84238e-07
230	'ALDOC'	mRNA	-0.421858	0.0056895	-0.88358	1.41824e-29	-0.469855	3.16954e-05
23016	'EXOSC7'	mRNA	-0.34704	0.0389681	-0.754372	3.15796e-11	-0.417378	1.77769e-05
23071	'ERP44'	mRNA	-0.852852	7.16972e-17	-0.320545	7.54906e-06	0.521869	2.45479e-09
2316	'FLNA'	mRNA	0.290955	0.0351726	-0.349398	2.63144e-09	-0.648502	2.50874e-12
23195	'MDN1'	mRNA	-0.314695	0.00301519	-1.07299	4.05895e-71	-0.768274	5.71189e-29
23212	'RRS1'	mRNA	-0.40483	0.00554759	-0.84127	2.21678e-16	-0.446533	3.10686e-06
23246	'BOP1'	mRNA	-0.26622	0.0154408	-0.946455	3.85898e-47	-0.689432	2.21351e-23
23269	'MGA'	mRNA	-0.33236	0.00904087	-0.530222	5.05747e-11	-0.207549	0.023771
23305	'ACSL6'	mRNA	0.476958	0.0325557	1.22643	7.2677e-14	0.739679	4.09092e-05
23351	'KHNYN'	mRNA	0.327746	0.0122391	0.709986	2.3314e-15	0.3734	0.000392377
23367	'LARP1'	mRNA	-0.250864	0.0129218	-0.442514	1.7231e-13	-0.201449	0.00237991
23420	'NOMO1'	mRNA	0.363657	0.046933	-0.395389	0.00128212	-0.768283	3.65828e-13
23423	'TMED3'	mRNA	-0.382259	0.0079197	-0.61461	3.47241e-10	-0.242197	0.0200603
23446	'SLC44A1'	mRNA	0.299617	0.02909	0.742411	3.12737e-16	0.434172	8.56375e-06
23467	'NPTXR'	mRNA	0.482947	0.0427736	1.15126	2.5146e-10	0.65946	0.00138869
23625	'FAM89B'	mRNA	0.40407	0.0078724	1.08152	4.81924e-19	0.667794	2.22682e-07
24147	'FJX1'	mRNA	-0.887848	0.0235157	-1.81451	1.68773e-14	-0.935807	2.66192e-05
255877	'BCL6B'	mRNA	-0.486066	0.0317915	-1.57892	4.81964e-31	-1.1019	1.53061e-17
256076	'COL6A5'	mRNA	-0.704222	0.000483084	-1.5731	6.76129e-39	-0.879176	2.8432e-12
2564	'GABRE'	mRNA	-0.482602	0.00144504	-0.201234	0.0350944	0.270923	0.0236462
25759	'SHC2'	mRNA	0.818198	0.000324834	2.87698	2.96881e-27	2.04935	2.6214e-11
25870	'SUMF2'	mRNA	-0.273295	0.0186685	0.18183	0.0363367	0.446009	5.05143e-08
25879	'DCAF13'	mRNA	-0.368852	0.000255653	-1.03295	5.77517e-46	-0.673621	3.99034e-21
25907	'TMEM158'	mRNA	-0.566365	0.0335929	-2.05028	7.23301e-58	-1.49495	1.66203e-26
2591	'GALNT3'	mRNA	0.501936	0.0248411	1.43282	1.21377e-15	0.921229	8.1344e-07
25960	'ADGRA2'	mRNA	0.812868	0.0142607	2.15993	2.08657e-12	1.33703	0.000447139
26123	'TCTN3'	mRNA	-0.309597	0.0458125	-0.549699	3.61041e-08	-0.249451	0.0220674
2624	'GATA2'	mRNA	-0.437337	5.20915e-06	-0.890199	6.08242e-41	-0.462832	2.61694e-10
26355	'FAM162A'	mRNA	-0.586024	4.26672e-08	-0.81224	2.33111e-20	-0.235366	0.0135166
26519	'TIMM10'	mRNA	-0.38571	0.0454657	-1.1463	1.28136e-20	-0.770877	8.74633e-12
2653	'GCSH'	mRNA	-0.393257	0.0227782	-1.53165	5.12725e-46	-1.14768	8.88845e-29
26579	'MYEOV'	mRNA	-0.3856	0.0142616	-1.62093	7.64283e-67	-1.24504	1.16688e-41
2697	'GJA1'	mRNA	-0.589406	0.000912877	-1.45611	5.43801e-39	-0.877384	1.31508e-15
27087	'B3GAT1'	mRNA	-0.637713	0.0123075	-1.30541	1.59573e-15	-0.677675	4.8544e-05
27242	'TNFRSF21'	mRNA	-0.665238	0.000733564	-1.53632	8.61749e-32	-0.880901	2.16213e-12
27440	'HDHD5'	mRNA	-0.400544	0.0107017	-0.70092	1.26414e-10	-0.309302	0.00800172
2821	'GPI'	mRNA	-0.453163	8.94539e-05	-0.671144	2.30359e-26	-0.226369	0.0251216
28231	'SLCO4A1'	mRNA	-0.904444	0.00535727	-2.00285	2.62501e-28	-1.1091	6.64091e-09
283234	'CCDC88B'	mRNA	0.375035	0.000858438	1.51583	4.78321e-58	1.13139	2.63408e-30
285613	'RELL2'	mRNA	-0.528097	0.0128735	-0.96702	2.34358e-16	-0.44971	0.00226571
28969	'BZW2'	mRNA	-0.329507	0.00311167	-0.688351	1.302e-16	-0.368102	1.98967e-05
29889	'GNL2'	mRNA	-0.441706	6.35668e-05	-0.925396	4.34567e-28	-0.49371	3.61159e-13
2994	'GYPB'	mRNA	-0.621664	3.59549e-06	0.609339	5.63637e-09	1.2203	1.1848e-29
29957	'SLC25A24'	mRNA	0.509971	0.00129181	0.925114	1.3105e-17	0.407066	0.00303811
29985	'SLC39A3'	mRNA	-0.365491	0.00284214	-0.810417	3.56935e-25	-0.454973	1.92881e-07
30001	'ERO1A'	mRNA	-0.476309	3.08427e-05	-0.669514	4.67226e-18	-0.203268	0.0326053
3039	'HBA1'	mRNA	-0.580808	7.37079e-07	-0.254157	0.0040725	0.317903	0.0010361
307	'ANXA4'	mRNA	0.316593	0.0324956	1.42907	4.05914e-34	1.10307	3.70391e-18
3073	'HEXA'	mRNA	-0.388652	0.00108977	0.372584	8.20566e-05	0.751144	8.09631e-16
3074	'HEXB'	mRNA	-0.370281	0.000929364	0.157733	0.0421046	0.517722	4.98235e-11
3075	'CFH'	mRNA	-0.530513	5.52739e-06	-1.46411	2.49502e-114	-0.943917	3.5543e-29
30817	'ADGRE2'	mRNA	-0.583054	0.00132699	-1.02904	9.40917e-18	-0.456127	0.000420899
309	'ANXA6'	mRNA	0.376935	0.00296676	0.902089	1.59339e-24	0.516068	3.91091e-08
3099	'HK2'	mRNA	-0.75578	2.03126e-11	-1.84528	9.17337e-128	-1.0978	5.75847e-39
3148	'HMGB2'	mRNA	-0.255726	0.00806646	0.489109	5.08457e-14	0.73488	2.18082e-35
3228	'HOXC12'	mRNA	0.651453	0.000189444	2.39175	4.01266e-39	1.73002	1.38401e-16
3276	'PRMT1'	mRNA	-0.29903	0.0137694	-0.888728	4.40168e-32	-0.598964	3.34258e-16
3303	'HSPA1A'	mRNA	0.635201	5.08716e-13	0.282421	1.46969e-05	-0.362827	8.5471e-07
3304	'HSPA1B'	mRNA	0.929269	4.06769e-25	0.333974	5.05924e-06	-0.605348	1.98467e-17
3309	'HSPA5'	mRNA	-0.933834	4.06769e-25	-1.4489	6.46385e-119	-0.525427	5.68954e-12
3313	'HSPA9'	mRNA	-0.243648	0.0260768	-1.00923	8.85848e-45	-0.775317	1.50759e-34
3336	'HSPE1'	mRNA	-0.534973	7.64116e-05	-1.13235	1.57454e-29	-0.608355	6.80503e-15
3383	'ICAM1'	mRNA	-0.333113	0.0105317	-0.678085	1.09933e-15	-0.354575	8.36173e-05
341	'APOC1'	mRNA	-0.755034	1.9617e-12	0.474826	3.10403e-07	1.21904	9.20132e-58
3422	'IDI1'	mRNA	0.383893	0.00156512	-0.439845	4.43507e-08	-0.8326	4.02597e-24
346653	'FAM71F2'	mRNA	0.961319	0.0212282	2.19926	6.90899e-09	1.22809	0.0102661
348	'APOE'	mRNA	-0.612596	5.09101e-08	0.478357	2.43178e-11	1.07999	9.94013e-38
348180	'CTU2'	mRNA	-0.372124	0.0243645	-1.0799	1.07743e-23	-0.717683	1.68736e-11
348262	'MCRIP1'	mRNA	0.432911	0.00721561	0.889529	1.6149e-12	0.447246	0.0015267
3487	'IGFBP4'	mRNA	-0.560134	2.40694e-08	-2.38359	6.78515e-266	-1.83329	1.8279e-148
353	'APRT'	mRNA	-0.304569	0.0373827	-0.538394	9.24562e-10	-0.242673	0.0155194
3638	'INSIG1'	mRNA	0.306759	0.00298005	-0.39973	1.20896e-08	-0.715695	6.54191e-23
3678	'ITGA5'	mRNA	-0.297913	0.0142941	-1.11124	1.92814e-54	-0.82292	3.0679e-30
3725	'JUN'	mRNA	0.391195	0.00412458	1.08499	2.90805e-27	0.685137	1.99198e-09
3748	'KCNC3'	mRNA	0.330528	0.0331553	0.605924	9.03935e-08	0.265737	0.0388052
3757	'KCNH2'	mRNA	-0.265922	0.00677107	-0.687986	6.23387e-29	-0.431232	2.37381e-10
3783	'KCNN4'	mRNA	-0.451564	0.0247353	0.385616	0.0199535	0.827321	1.09632e-07
3799	'KIF5B'	mRNA	0.340707	0.0175756	-0.284418	0.00139311	-0.633435	2.19168e-12
3842	'TNPO1'	mRNA	0.367715	0.0206859	-0.52413	9.67171e-08	-0.899774	9.55667e-22
388753	'COA6'	mRNA	-0.434919	0.000669276	-0.769857	7.33857e-17	-0.344513	0.000365737
3937	'LCP2'	mRNA	-0.797416	0.000513943	-3.39223	1.34834e-164	-2.6059	3.33929e-116
3939	'LDHA'	mRNA	-0.565836	2.60899e-05	-1.31544	6.07126e-65	-0.757779	3.25716e-05
3954	'LETM1'	mRNA	-0.258013	0.0408039	-0.903556	1.29772e-38	-0.655619	2.97345e-19
399	'RHOH'	mRNA	-0.41884	0.0427736	-1.64172	9.57795e-41	-1.2318	8.00435e-27
400629	'TEX19'	mRNA	-0.695614	2.66812e-05	-1.7165	1.65027e-63	-1.02912	1.43429e-18
400668	'PRSS57'	mRNA	-0.921847	4.15183e-06	-1.4578	3.43884e-21	-0.546599	0.000632633
400916	'CHCHD10'	mRNA	-0.505527	0.00225578	-0.869793	1.4473e-12	-0.3738	0.00255871
401397	'SMIM30'	mRNA	-0.357901	0.00661276	-0.676089	1.3888e-12	-0.328049	0.000961741
401466	'RBIS'	mRNA	-0.382931	0.00885253	-0.682579	2.66272e-12	-0.308873	0.00252439
401505	'TOMM5'	mRNA	-0.310218	0.0389681	-0.869543	1.76748e-19	-0.569473	4.70893e-16
4054	'LTBP3'	mRNA	0.336557	0.00570479	1.14858	2.24932e-35	0.802386	1.8555e-16
4072	'EPCAM'	mRNA	-0.973874	6.14957e-16	-0.701758	6.92716e-14	0.261667	0.0191526
4130	'MAP1A'	mRNA	0.621556	7.01767e-06	-0.463165	3.55641e-08	-1.09282	9.12053e-23
4131	'MAP1B'	mRNA	0.443529	0.0194028	-0.283927	0.0329324	-0.736458	1.06318e-08
4145	'MATK'	mRNA	-0.63251	2.23387e-06	-1.10952	7.78381e-29	-0.486168	1.39172e-06
4157	'MC1R'	mRNA	0.549398	0.000882632	1.40678	3.03531e-30	0.847115	1.83865e-08
4249	'MGAT5'	mRNA	0.346174	0.0192637	-0.563849	2.79945e-10	-0.918811	1.52045e-22
4258	'MGST2'	mRNA	-1.15292	5.08716e-13	0.43946	0.00402207	1.58082	1.35393e-30
4267	'CD99'	mRNA	-0.437324	0.00121099	0.257889	0.0135298	0.684524	1.6181e-13
4282	'MIF'	mRNA	-0.528696	1.4887e-05	-0.854336	2.76239e-19	-0.335049	9.0782e-05
440590	'ZYG11A'	mRNA	-0.558164	0.00107255	-0.8624	7.80426e-18	-0.314486	0.0151552
4522	'MTHFD1'	mRNA	-0.255807	0.0295103	-0.674154	3.26312e-20	-0.427601	6.54111e-09
4542	'MYO1F'	mRNA	0.349563	0.00298005	0.750721	3.8864e-18	0.391997	0.000109722
4609	'MYC'	mRNA	-0.35077	0.000718364	-0.940316	5.1734e-45	-0.59856	2.40974e-15
4642	'MYO1D'	mRNA	0.418044	0.00269073	0.792029	4.43438e-27	0.36591	0.00145097
476	'ATP1A1'	mRNA	-0.393521	7.01767e-06	-0.632031	1.21315e-24	-0.248451	0.000186327
4830	'NME1'	mRNA	-0.511707	1.69137e-05	-1.0381	1.06621e-27	-0.536905	2.91784e-13
4839	'NOP2'	mRNA	-0.331649	0.0186685	-0.829725	3.37112e-30	-0.508599	1.57247e-08
4869	'NPM1'	mRNA	-0.401463	3.28077e-05	-0.620492	5.56366e-16	-0.22864	0.00134697
4922	'NTS'	mRNA	-1.18926	7.73414e-17	-0.313445	0.00373482	0.864182	1.28055e-12
5028	'P2RY1'	mRNA	-0.42773	0.00586987	-0.944332	3.15293e-33	-0.527506	4.67342e-07
5036	'PA2G4'	mRNA	-0.346445	0.000816561	-0.977047	1.57243e-33	-0.640541	7.84618e-20
50515	'CHST11'	mRNA	-0.256342	0.0415729	-0.804823	1.04977e-25	-0.557954	7.09337e-14
51025	'PAM16'	mRNA	-0.573706	0.00690175	-0.923319	1.53905e-09	-0.359134	0.0213411
51029	'DESI2'	mRNA	0.283557	0.0487907	-0.347846	0.000119516	-0.640256	2.59071e-15
51060	'TXNDC12'	mRNA	-0.463852	0.00102864	-0.23884	0.0188162	0.214104	0.0478442
51083	'GAL'	mRNA	-1.01869	3.77178e-19	-1.30702	6.39221e-59	-0.298977	0.00210537
51085	'MLXIPL'	mRNA	0.814576	5.67224e-06	2.10197	9.54053e-35	1.27716	5.12959e-12
5110	'PCMT1'	mRNA	-0.538634	8.47839e-06	-0.250182	0.00167256	0.277719	0.00702762
51109	'RDH11'	mRNA	-0.420834	0.00326615	-0.67207	2.149e-14	-0.261822	0.0162295
51126	'NAA20'	mRNA	-0.386659	0.00156512	-0.558517	6.40833e-10	-0.182069	0.0413106
51154	'MRTO4'	mRNA	-0.389986	0.00136314	-1.32478	1.04416e-60	-0.94412	3.31818e-34
51252	'FAM178B'	mRNA	-1.02455	9.47646e-14	-1.27312	8.65859e-28	-0.257998	0.0335667
51293	'CD320'	mRNA	-0.553646	5.36324e-06	-0.905764	6.47375e-25	-0.362492	0.00021558
51315	'KRCC1'	mRNA	0.576015	0.0020554	1.70487	1.21359e-22	1.12019	7.7553e-09
51338	'MS4A4A'	mRNA	-0.730949	3.10853e-06	-1.11372	2.81987e-18	-0.391846	0.00213879
51390	'AIG1'	mRNA	-0.644555	3.81155e-08	-1.0385	3.22202e-48	-0.404411	1.73483e-05
51393	'TRPV2'	mRNA	-0.43309	0.00412935	-0.872552	1.59451e-23	-0.450363	1.43768e-05
51491	'NOP16'	mRNA	-0.403559	0.00311167	-1.37202	9.9114e-49	-0.978473	9.70183e-32
51575	'ESF1'	mRNA	-0.435843	0.000118928	-0.794636	2.38517e-24	-0.368812	1.29346e-05
51599	'LSR'	mRNA	-0.425702	0.00277994	0.256904	0.02003	0.671877	4.04563e-12
51602	'NOP58'	mRNA	-0.227946	0.0461478	-0.726481	8.91533e-28	-0.508263	6.83013e-14
5163	'PDK1'	mRNA	-0.417551	0.00689191	-0.768621	3.19302e-17	-0.358984	0.00113702
5166	'PDK4'	mRNA	0.754351	0.00102864	2.21245	2.15995e-22	1.44935	5.41903e-08
5169	'ENPP3'	mRNA	-0.57537	0.000266958	-1.52516	3.7131e-55	-0.960234	3.56288e-19
5176	'SERPINF1'	mRNA	-0.276639	0.0404275	0.559774	3.01291e-12	0.826337	1.55577e-22
518	'ATP5MC3'	mRNA	-0.263838	0.0190049	-0.475641	6.63263e-10	-0.221514	0.00166935
5198	'PFAS'	mRNA	-0.354169	0.00166757	-1.02531	1.14522e-48	-0.681049	1.33413e-19
5202	'PFDN2'	mRNA	-0.335507	0.0449015	-0.889158	9.302e-15	-0.56407	2.92207e-08
5230	'PGK1'	mRNA	-0.33022	0.0164578	-1.03544	2.85601e-50	-0.713638	1.3169e-13
5274	'SERPINI1'	mRNA	-0.456567	0.00138007	0.655793	4.29389e-08	1.10273	2.76228e-21
5321	'PLA2G4A'	mRNA	-0.330603	0.0120679	-0.888743	1.75022e-25	-0.567451	4.4446e-11
53339	'BTBD1'	mRNA	0.310994	0.0234492	-0.227101	0.0116778	-0.54671	1.14731e-09
535	'ATP6V0A1'	mRNA	0.230631	0.0272641	0.422038	3.73207e-10	0.181725	0.0144985
5355	'PLP2'	mRNA	-0.534637	7.62994e-05	-0.271539	0.0164056	0.252548	0.00964207
5376	'PMP22'	mRNA	-0.686224	0.00050799	-1.60974	1.8271e-44	-0.934197	1.263e-12
54499	'TMCO1'	mRNA	-0.420425	0.000519358	-0.209531	0.0102244	0.200437	0.0448849
54534	'MRPL50'	mRNA	-0.289588	0.0466682	-0.659227	1.14317e-13	-0.379592	4.8544e-05
5464	'PPA1'	mRNA	-0.313483	0.00195928	-0.658222	5.04252e-20	-0.354049	2.07382e-06
54663	'WDR74'	mRNA	-0.330056	0.00996687	-0.898291	5.54339e-26	-0.577872	3.15716e-13
547	'KIF1A'	mRNA	-0.567895	1.85533e-08	-1.49981	1.15232e-94	-0.941879	8.44193e-39
54733	'SLC35F2'	mRNA	-0.619611	6.43057e-07	-0.927082	2.99599e-31	-0.318141	0.00151871
54776	'PPP1R12C'	mRNA	0.316541	0.0049763	0.581576	1.126e-14	0.255011	0.00237991
5479	'PPIB'	mRNA	-1.02528	4.95897e-13	-0.582736	1.88149e-10	0.430801	0.0401643
5480	'PPIC'	mRNA	-0.357181	0.0186808	0.544438	9.15263e-07	0.891261	6.50999e-15
54853	'WDR55'	mRNA	-0.349642	0.0116339	-0.628112	7.80782e-16	-0.28891	0.0030736
54855	'TENT5C'	mRNA	0.343076	0.0333843	1.00492	3.5185e-20	0.653427	3.72231e-07
54922	'RASIP1'	mRNA	0.593534	0.0142519	1.73238	1.40225e-18	1.1288	2.34787e-07
54948	'MRPL16'	mRNA	-0.515088	1.85526e-06	-0.685126	3.81297e-15	-0.180231	0.0303954
55	'ACP3'	mRNA	-0.459048	0.0122895	-1.04561	1.09659e-19	-0.595298	1.25474e-06
55107	'ANO1'	mRNA	0.933632	0.000141375	4.24817	5.49713e-30	3.30537	1.44006e-14
55110	'MAGOHB'	mRNA	-0.418391	0.0205811	-0.730075	4.09412e-09	-0.321274	0.00993173
55127	'HEATR1'	mRNA	-0.245197	0.0249665	-1.0216	8.12371e-55	-0.786019	2.9727e-34
55161	'TMEM33'	mRNA	-0.499062	0.000784414	-0.94661	3.75765e-24	-0.458272	2.84873e-05
55226	'NAT10'	mRNA	-0.243121	0.0331959	-0.799592	4.77762e-30	-0.565895	1.33593e-15
55240	'STEAP3'	mRNA	-0.314857	0.0132602	-0.715725	3.26751e-17	-0.410446	2.36568e-06
55299	'BRIX1'	mRNA	-0.336074	0.00320221	-0.848063	7.28913e-23	-0.52153	1.79347e-10
55326	'AGPAT5'	mRNA	-0.280387	0.0491138	-0.62384	2.55211e-14	-0.353195	6.20413e-06
55437	'STRADB'	mRNA	0.36373	0.0303719	0.901307	4.5213e-13	0.529242	0.000260523
55502	'HES6'	mRNA	-0.316558	0.0481849	-1.04486	3.81666e-36	-0.738414	3.85056e-15
55621	'TRMT1'	mRNA	-0.294359	0.0293433	-0.477298	2.99154e-11	-0.193148	0.0449839
55646	'LYAR'	mRNA	-0.448541	0.000147797	-1.09899	2.51227e-37	-0.660612	5.54621e-17
5566	'PRKACA'	mRNA	0.398547	0.0067211	0.819301	2.55093e-20	0.412612	0.000844311
55701	'ARHGEF40'	mRNA	0.545925	0.00162424	1.31926	9.57094e-19	0.76386	6.81845e-06
55720	'TSR1'	mRNA	-0.258991	0.0300131	-1.12223	7.08974e-57	-0.872335	1.06991e-31
55726	'INTS13'	mRNA	-0.407054	7.64116e-05	-0.654577	5.52652e-18	-0.256813	0.00114379
55759	'WDR12'	mRNA	-0.282879	0.0177631	-0.786896	1.24919e-25	-0.513735	5.17213e-12
55854	'ZC3H15'	mRNA	-0.289387	0.00289794	-0.548895	3.20332e-16	-0.268846	8.76905e-05
55902	'ACSS2'	mRNA	0.258992	0.0474969	0.488866	9.9313e-09	0.220675	0.0286077
56005	'MYDGF'	mRNA	-0.313308	0.03052	-0.678367	1.13194e-13	-0.375527	2.52697e-05
567	'B2M'	mRNA	-0.646161	1.01397e-08	0.189077	0.035622	0.824272	6.51177e-23
5684	'PSMA3'	mRNA	-0.373098	0.000535817	-0.563222	2.94675e-13	-0.199256	0.0209728
56919	'DHX33'	mRNA	-0.356029	0.0466682	-0.902907	3.85022e-22	-0.557454	1.01147e-07
57003	'CCDC47'	mRNA	-0.333947	0.0028799	-0.717917	2.59027e-24	-0.393921	2.92207e-08
57129	'MRPL47'	mRNA	-0.368189	0.00781669	-0.704053	7.7721e-12	-0.345769	0.000112223
57447	'NDRG2'	mRNA	0.402146	0.000512274	0.860159	3.01603e-21	0.448273	6.86216e-06
57523	'NYNRIN'	mRNA	0.611494	0.019038	2.00657	4.15419e-22	1.38658	7.92771e-08
5763	'PTMS'	mRNA	0.34673	0.0435368	0.768204	2.09315e-10	0.411661	0.000112223
57690	'TNRC6C'	mRNA	0.568655	0.00127299	1.30082	1.1148e-17	0.722348	4.60768e-05
5778	'PTPN7'	mRNA	-0.418996	0.000234699	-1.31777	7.12297e-75	-0.908888	5.47372e-33
5780	'PTPN9'	mRNA	0.43393	0.0217577	0.997133	5.38033e-13	0.554223	0.000761024
5788	'PTPRC'	mRNA	-0.589307	2.3263e-07	-0.871346	1.01214e-31	-0.292165	0.000730501
58504	'ARHGAP22'	mRNA	-0.96241	0.000255653	-1.75493	2.61839e-20	-0.801325	2.53528e-06
595	'CCND1'	mRNA	-0.489086	0.0107085	-1.48092	6.03134e-36	-1.00129	2.47099e-20
5972	'REN'	mRNA	-1.01032	0.000733564	-1.45034	1.7543e-11	-0.450294	0.0492501
6035	'RNASE1'	mRNA	-0.758981	6.20934e-13	1.00049	9.37887e-29	1.74909	1.56968e-102
6231	'RPS26'	mRNA	-0.385249	0.000486273	-0.57118	3.59921e-10	-0.195816	0.0296617
6239	'RREB1'	mRNA	-0.23706	0.0497676	0.189817	0.0142412	0.416975	3.72064e-08
6275	'S100A4'	mRNA	-0.337519	0.0347088	0.515216	5.87628e-05	0.84203	3.50926e-15
6282	'S100A11'	mRNA	-0.396753	0.00517562	-0.923759	5.81275e-22	-0.537133	1.0883e-08
6339	'SCNN1D'	mRNA	0.835394	0.00352426	2.64803	3.08884e-18	1.80242	5.65183e-07
63967	'CLSPN'	mRNA	0.282978	0.0158083	-0.231351	0.00422984	-0.523743	1.87029e-11
64222	'TOR3A'	mRNA	-0.334151	0.0134238	-0.566618	5.48159e-11	-0.242458	0.0108707
64231	'MS4A6A'	mRNA	-1.04665	0.000784414	-1.54363	6.47773e-12	-0.505785	0.0257057
642658	'SCX'	mRNA	1.04224	0.00681524	2.45575	1.74904e-10	1.4043	0.00420629
643641	'ZNF862'	mRNA	0.485578	0.0158832	2.44335	1.11637e-34	1.94804	4.65253e-19
645864	'MAGEB17'	mRNA	-0.547172	0.0222518	-1.0429	9.64446e-11	-0.505311	0.00105467
64780	'MICAL1'	mRNA	0.437855	0.00219456	0.948049	5.42061e-18	0.500252	7.36899e-05
6480	'ST6GAL1'	mRNA	-0.248566	0.0342671	-0.743606	4.3149e-28	-0.504796	1.38912e-12
64839	'FBXL17'	mRNA	0.771075	9.80084e-05	1.22349	4.02143e-15	0.444364	0.0340175
64853	'AIDA'	mRNA	0.284642	0.0228445	0.585955	1.09266e-16	0.292635	0.0020868
64969	'MRPS5'	mRNA	-0.358093	0.00138007	-0.537837	2.9801e-11	-0.189335	0.0169771
65018	'PINK1'	mRNA	0.42105	0.00418085	1.29902	1.37543e-31	0.868768	6.5319e-14
65094	'JMJD4'	mRNA	-0.375108	0.02909	-0.616586	1.42554e-07	-0.251099	0.0489367
65108	'MARCKSL1'	mRNA	-0.34169	0.0204731	-0.798989	2.93129e-16	-0.466962	3.17926e-08
6515	'SLC2A3'	mRNA	-0.299231	0.00550452	-1.80798	3.75412e-173	-1.51842	1.20529e-123
651746	'ANKRD33B'	mRNA	0.452107	0.00138777	1.68709	5.2628e-43	1.2261	7.08861e-20
6535	'SLC6A8'	mRNA	-0.827452	8.78298e-16	-1.51187	3.41192e-83	-0.692916	3.27307e-18
6627	'SNRPA1'	mRNA	-0.413214	0.00115896	-0.972605	6.47375e-25	-0.569362	1.9731e-10
6632	'SNRPD1'	mRNA	-0.296019	0.0389218	-0.700899	2.62715e-13	-0.414974	2.28486e-07
664	'BNIP3'	mRNA	-0.653177	1.07048e-07	-0.270474	0.00261314	0.374575	0.000774389
6651	'SON'	mRNA	0.256436	0.0288574	-0.289498	1.78079e-05	-0.554752	2.94715e-14
6742	'SSBP1'	mRNA	-0.485857	0.000245063	-0.832711	2.05298e-14	-0.357058	3.39938e-05
6745	'SSR1'	mRNA	-0.324169	0.00390581	-0.48905	5.44503e-12	-0.174831	0.0288144
6746	'SSR2'	mRNA	-0.508951	1.56069e-05	-0.231286	0.0108491	0.267003	0.00358298
6747	'SSR3'	mRNA	-0.310215	0.00155863	-0.58505	2.28243e-18	-0.284561	8.22584e-05
6794	'STK11'	mRNA	0.280917	0.0291247	0.646631	1.62766e-15	0.356657	0.000104557
682	'BSG'	mRNA	-0.388954	2.39827e-05	0.301881	2.18688e-05	0.680819	1.46675e-30
6832	'SUPV3L1'	mRNA	-0.291783	0.0304301	-0.732438	4.48551e-17	-0.450145	5.06468e-07
6866	'TAC3'	mRNA	-0.582949	0.0068381	1.0139	1.10713e-06	1.58599	1.10278e-17
6875	'TAF4B'	mRNA	-0.371909	0.0114061	-0.695385	3.89351e-12	-0.332875	0.00113831
6891	'TAP2'	mRNA	-0.356409	0.0446308	-1.21267	1.16154e-46	-0.866966	2.5319e-16
7015	'TERT'	mRNA	-0.8316	5.0224e-05	-1.37838	7.5535e-21	-0.556371	0.000106077
7035	'TFPI'	mRNA	-0.90647	4.21556e-17	-0.684827	4.5911e-29	0.211174	0.034703
7036	'TFR2'	mRNA	-0.300279	0.00792519	0.297023	0.000382421	0.588269	4.40817e-14
7037	'TFRC'	mRNA	-0.501543	1.68931e-07	-1.30267	4.47268e-78	-0.809797	6.10262e-39
7071	'KLF10'	mRNA	0.470972	0.000683977	0.830566	6.86163e-17	0.351127	0.0047881
708	'C1QBP'	mRNA	-0.266156	0.0196902	-0.987322	1.11537e-42	-0.730594	6.36834e-26
7171	'TPM4'	mRNA	0.268431	0.0408016	-0.879168	1.37913e-31	-1.15641	4.19258e-42
7184	'HSP90B1'	mRNA	-0.649282	4.24177e-13	-0.90959	7.95209e-56	-0.27042	0.000457207
729396	'GAGE12J'	mRNA	-0.51072	4.79872e-05	-0.264526	0.0186135	0.236757	0.021513
7327	'UBE2G2'	mRNA	-0.251039	0.0391774	-0.509525	2.27206e-14	-0.268413	0.000435945
7407	'VARS1'	mRNA	-0.2814	0.00192877	-0.827706	3.81222e-45	-0.555603	9.29256e-19
7416	'VDAC1'	mRNA	-0.282322	0.0127207	-0.70218	2.62041e-18	-0.429439	4.8728e-09
7494	'XBP1'	mRNA	-0.371455	0.00721561	-0.972537	2.43175e-27	-0.610212	5.54915e-12
7675	'ZNF121'	mRNA	-0.390436	0.000433694	-0.679343	7.03084e-21	-0.29909	0.000547947
767558	'LUZP6'	mRNA	0.328031	0.0245237	-0.34758	6.40467e-05	-0.684093	3.25505e-14
7767	'ZNF224'	mRNA	-0.315641	0.0413939	0.390945	0.000387673	0.696729	3.53996e-11
7804	'LRP8'	mRNA	-0.618726	0.00549218	-1.38797	1.28177e-44	-0.781032	0.00502918
7832	'BTG2'	mRNA	0.486835	0.0116655	1.61999	7.59812e-45	1.12532	6.78729e-12
7846	'TUBA1A'	mRNA	0.733055	9.01775e-06	2.43713	6.55893e-63	1.69533	1.96716e-20
7869	'SEMA3B'	mRNA	0.995681	0.000292948	2.08532	1.09819e-14	1.07994	0.00181039
7873	'MANF'	mRNA	-0.69043	4.69427e-06	-1.00926	4.483e-18	-0.329093	0.0097933
78991	'PCYOX1L'	mRNA	-0.356049	0.0169527	0.591945	1.43213e-08	0.937519	1.99627e-17
78999	'LRFN4'	mRNA	-0.412211	0.0471293	-1.0104	1.47014e-14	-0.607813	3.87133e-06
79575	'ABHD8'	mRNA	0.403707	0.0443137	1.00453	6.42963e-13	0.592127	0.000407924
79641	'ROGDI'	mRNA	0.464026	0.0242553	1.31632	4.2862e-16	0.84253	4.0891e-06
79647	'AKIRIN1'	mRNA	0.379718	0.00326737	-0.268597	0.000494568	-0.656881	6.73348e-12
79709	'COLGALT1'	mRNA	-0.283452	0.00914753	-0.563794	1.33492e-18	-0.290483	7.84954e-05
79844	'ZDHHC11'	mRNA	0.755464	8.94539e-05	1.55768	2.20647e-23	0.791908	0.000119281
79922	'MRM1'	mRNA	-0.48887	0.0217983	-0.961052	3.55524e-11	-0.482711	0.000500963
79943	'ZNF696'	mRNA	0.321538	0.0146421	1.17766	1.23105e-33	0.846227	1.71861e-15
79948	'PLPPR3'	mRNA	-0.705351	8.39822e-06	-0.391968	0.00679658	0.303219	0.0296564
80022	'MYO15B'	mRNA	0.550454	0.00759023	1.73048	1.08024e-25	1.17089	8.93697e-10
80150	'ASRGL1'	mRNA	0.429996	0.0232559	0.946596	1.34499e-10	0.507245	0.00224014
80212	'CCDC92'	mRNA	0.716856	1.16659e-05	2.31431	1.41278e-45	1.58753	4.56068e-18
80221	'ACSF2'	mRNA	0.338188	0.0381404	1.45691	1.81988e-37	1.10815	1.09585e-21
80315	'CPEB4'	mRNA	0.448033	0.0245237	-0.742676	2.82815e-10	-1.19934	6.36989e-29
8061	'FOSL1'	mRNA	-0.714669	0.0450494	-2.18545	2.98834e-29	-1.48028	6.20193e-17
80829	'ZFP91'	mRNA	0.298628	0.0449015	-0.347364	6.17794e-06	-0.654464	3.91112e-11
80896	'NPL'	mRNA	0.323694	0.0138059	0.865045	3.13467e-18	0.532043	3.83517e-07
8110	'DPF3'	mRNA	0.835608	0.00992172	1.93907	3.26266e-11	1.09524	0.00220589
8140	'SLC7A5'	mRNA	-0.420652	0.000675073	-2.12771	2.89381e-194	-1.71677	6.11878e-112
81671	'VMP1'	mRNA	-0.455811	0.00110453	-1.11275	5.09573e-56	-0.668041	9.22862e-12
81887	'LAS1L'	mRNA	-0.31901	0.00668441	-0.567161	5.01872e-12	-0.257693	0.000906685
81892	'SLIRP'	mRNA	-0.477359	0.00497545	-0.838385	1.74708e-10	-0.370959	0.00147098
81928	'CABLES2'	mRNA	0.472295	0.0403545	1.64848	4.98728e-18	1.16677	1.78833e-08
821	'CANX'	mRNA	-0.337754	2.31754e-05	-0.606142	4.6985e-28	-0.27801	2.88792e-06
825	'CAPN3'	mRNA	0.683413	0.00244986	1.52443	3.23671e-14	0.831557	0.000614982
83706	'FERMT3'	mRNA	-0.414193	0.000245063	-0.941051	3.70473e-31	-0.536286	2.65511e-12
84074	'QRICH2'	mRNA	1.19705	0.00495959	3.07823	1.02383e-10	1.86795	0.00236628
84154	'RPF2'	mRNA	-0.481917	6.46152e-06	-0.915222	1.01749e-25	-0.44254	1.25644e-07
84306	'PDCD2L'	mRNA	-0.398699	0.0331553	-0.835927	1.10337e-10	-0.446949	0.000265665
84319	'CMSS1'	mRNA	-0.37714	0.011891	-0.925882	1.49617e-19	-0.5588	6.04437e-11
84343	'HPS3'	mRNA	0.565414	0.00113079	0.937986	8.94103e-13	0.36415	0.0349917
84365	'NIFK'	mRNA	-0.299281	0.0474969	-0.728648	2.78396e-16	-0.438375	7.38346e-07
84699	'CREB3L3'	mRNA	3.30663	2.35625e-24	5.58025	8.35716e-23	2.26049	0.0105135
84803	'GPAT3'	mRNA	-0.612485	0.0216612	-1.24571	1.78854e-15	-0.645049	6.99701e-05
84861	'KLHL22'	mRNA	0.362318	0.00598684	1.45272	2.58133e-46	1.08124	1.38078e-22
84916	'UTP4'	mRNA	-0.276628	0.0427988	-1.13452	1.1049e-44	-0.866759	1.27556e-23
84946	'LTV1'	mRNA	-0.278728	0.0216447	-1.08495	8.02067e-39	-0.815855	3.29905e-23
8519	'IFITM1'	mRNA	-1.03904	4.21556e-17	-0.680437	2.48749e-14	0.347195	0.0014038
85315	'PAQR8'	mRNA	0.410374	0.000819925	1.78648	5.37759e-67	1.367	1.50537e-36
8542	'APOL1'	mRNA	-0.406704	0.0466682	-1.91062	3.532e-97	-1.51486	1.45423e-39
85442	'KNDC1'	mRNA	0.664704	0.0275039	3.00938	3.64857e-20	2.33523	2.29402e-10
8553	'BHLHE40'	mRNA	-0.338302	0.00789858	-1.07376	1.45609e-59	-0.743803	5.58433e-17
8614	'STC2'	mRNA	-0.510435	0.046445	-1.01955	2.80616e-12	-0.520378	0.00149395
8648	'NCOA1'	mRNA	0.402794	0.000671142	0.964092	2.77986e-27	0.552343	1.52505e-08
87178	'PNPT1'	mRNA	-0.504832	3.16635e-05	-1.11857	7.73114e-51	-0.624127	2.24603e-13
88745	'RRP36'	mRNA	0.325835	0.0331553	-0.423636	4.06872e-06	-0.75838	6.42027e-15
8884	'SLC5A6'	mRNA	-0.522603	0.000139466	-1.4183	2.39037e-80	-0.906334	2.15028e-20
8927	'BSN'	mRNA	0.565341	0.00820431	1.10574	4.44416e-11	0.531058	0.00983446
8938	'BAIAP3'	mRNA	0.590459	0.0128616	1.56254	7.80782e-16	0.96307	2.46099e-05
894	'CCND2'	mRNA	-0.789083	7.64116e-05	-2.47339	1.05439e-80	-1.69446	1.42208e-42
8942	'KYNU'	mRNA	-0.464873	0.00068792	-0.704637	6.71188e-11	-0.249358	0.0318762
8974	'P4HA2'	mRNA	-0.474986	5.52739e-06	-0.178624	0.0414046	0.286542	0.000971698
89849	'ATG16L2'	mRNA	0.354862	0.0119572	1.05883	3.40769e-28	0.694226	1.42117e-10
9002	'F2RL3'	mRNA	-0.585999	0.00668441	-1.52286	3.05498e-30	-0.948054	2.21058e-14
902	'CCNH'	mRNA	-0.291263	0.0403545	-0.761865	5.29096e-16	-0.480344	1.20485e-07
90427	'BMF'	mRNA	0.638955	2.93028e-05	3.0097	5.35041e-77	2.36251	7.04384e-36
9047	'SH2D2A'	mRNA	-0.464164	0.0104245	-0.762889	3.47138e-09	-0.30779	0.024186
91179	'SCARF2'	mRNA	0.60864	0.0179147	2.10587	7.69026e-21	1.48697	1.39622e-08
9136	'RRP9'	mRNA	-0.401288	0.0223813	-1.30268	1.52916e-34	-0.911005	9.91115e-18
91663	'MYADM'	mRNA	-0.380147	0.0162273	-0.886926	5.78258e-19	-0.516765	3.21432e-06
91942	'NDUFAF2'	mRNA	-0.614624	8.94539e-05	-0.889615	3.31342e-13	-0.284525	0.0202039
92609	'TIMM50'	mRNA	-0.279656	0.0464544	-0.682338	2.90201e-14	-0.412613	2.26563e-08
9266	'CYTH2'	mRNA	0.262838	0.0463219	0.796258	2.14197e-21	0.523211	1.20772e-09
92745	'SLC38A5'	mRNA	-0.523775	8.46662e-07	-0.72632	4.51646e-23	-0.212577	0.0136465
92840	'REEP6'	mRNA	-0.464718	7.01767e-06	0.434428	2.90651e-08	0.888782	8.44285e-32
9311	'ASIC3'	mRNA	0.439244	0.00491465	1.33622	2.77386e-29	0.886785	1.45698e-10
93974	'ATP5IF1'	mRNA	-0.273074	0.0166145	0.200273	0.0221653	0.463656	7.18617e-10
9414	'TJP2'	mRNA	0.273156	0.02909	0.58036	3.56594e-13	0.298255	0.00146165
94241	'TP53INP1'	mRNA	0.576609	3.43821e-05	2.0477	1.55793e-52	1.46221	2.46039e-23
943	'TNFRSF8'	mRNA	-0.78851	3.30623e-08	-1.87741	6.49971e-74	-1.0989	2.38397e-31
951	'CD37'	mRNA	-0.517005	0.000145309	0.404103	0.00139669	0.911255	1.30134e-15
9528	'TMEM59'	mRNA	-0.245129	0.0379609	0.218081	0.00890402	0.453556	1.03236e-09
9605	'VPS9D1'	mRNA	0.518156	0.0145965	1.42606	2.01006e-18	0.897714	4.73318e-06
967	'CD63'	mRNA	-0.521042	0.000291329	0.23336	0.0227428	0.742913	6.73418e-15
9673	'SLC25A44'	mRNA	0.385017	0.0331553	-0.336658	0.00608996	-0.730453	1.70669e-09
9689	'BZW1'	mRNA	0.305671	0.0302038	-0.565643	4.13355e-13	-0.87978	4.47094e-27
9789	'SPCS2'	mRNA	-0.523933	4.48921e-06	-0.257435	0.00260544	0.255904	0.00422819
9908	'G3BP2'	mRNA	0.353741	0.019038	-0.564317	9.40722e-12	-0.926436	9.07528e-24
994	'CDC25B'	mRNA	0.25488	0.0333843	0.568104	1.56573e-15	0.30407	0.000323352
9987	'HNRNPDL'	mRNA	-0.214906	0.0359463	-0.366921	1.80212e-08	-0.161316	0.0286119
