# Supplementary material for: Chiglitazar diminishes the warburg effect through PPARγ/mTOR/PKM2 and increases the sensitivity of imatinib in chronic myeloid leukemia
Source: Exp Hematol Oncol. 2024 Dec 18;13:121. doi: 10.1186/s40164-024-00589-1 (PMC11657277; doi:10.1186/s40164-024-00589-1)
Supplement: Supplementary file 5 — Additional file 5: Table S4. KEGG enrichment analysis of 431 DEGs in table S3. [file 40164_2024_589_MOESM5_ESM.xls]

## Sheet: venn431_KEGG
KEGG Pathway Term ID	KEGG Pathway Term Desc	KEGG Pathway Term Level1	KEGG Pathway Term Level2	Term Candidate Gene Num	Total Candidate Gene Num	Term Gene Num	Total Gene Num	Rich Ratio	P value	Q value
10	Glycolysis / Gluconeogenesis	Metabolism	Carbohydrate metabolism	8	215	67	7933	0.119403	0.000421206	0.109575
4141	Protein processing in endoplasmic reticulum	Genetic Information Processing	Folding, sorting and degradation	13	215	171	7933	0.0760234	0.000730502	0.109575
3008	Ribosome biogenesis in eukaryotes	Genetic Information Processing	Translation	7	215	77	7933	0.0909091	0.00469506	0.469506
4066	HIF-1 signaling pathway	Environmental Information Processing	Signal transduction	8	215	109	7933	0.0733945	0.00932463	0.513968
520	Amino sugar and nucleotide sugar metabolism	Metabolism	Carbohydrate metabolism	5	215	49	7933	0.102041	0.0101024	0.513968
5110	Vibrio cholerae infection	Human Diseases	Infectious disease: bacterial	5	215	50	7933	0.1	0.0109838	0.513968
1200	Carbon metabolism	Metabolism	Global and overview maps	8	215	115	7933	0.0695652	0.0126578	0.513968
4918	Thyroid hormone synthesis	Organismal Systems	Endocrine system	6	215	75	7933	0.08	0.0157516	0.513968
5166	Human T-cell leukemia virus 1 infection	Human Diseases	Infectious disease: viral	12	215	222	7933	0.0540541	0.0174286	0.513968
4612	Antigen processing and presentation	Organismal Systems	Immune system	6	215	78	7933	0.0769231	0.0188029	0.513968
4611	Platelet activation	Organismal Systems	Immune system	8	215	124	7933	0.0645161	0.0191911	0.513968
513	Various types of N-glycan biosynthesis	Metabolism	Glycan biosynthesis and metabolism	4	215	39	7933	0.102564	0.0205587	0.513968
5417	Lipid and atherosclerosis	Human Diseases	Cardiovascular disease	11	215	215	7933	0.0511628	0.0317874	0.671684
4915	Estrogen signaling pathway	Organismal Systems	Endocrine system	8	215	137	7933	0.0583942	0.0324406	0.671684
514	Other types of O-glycan biosynthesis	Metabolism	Glycan biosynthesis and metabolism	4	215	47	7933	0.0851064	0.037757	0.671684
5230	Central carbon metabolism in cancer	Human Diseases	Cancer: overview	5	215	70	7933	0.0714286	0.0407785	0.671684
5012	Parkinson disease	Human Diseases	Neurodegenerative disease	12	215	253	7933	0.0474308	0.0420999	0.671684
510	N-Glycan biosynthesis	Metabolism	Glycan biosynthesis and metabolism	4	215	50	7933	0.08	0.0458221	0.671684
4510	Focal adhesion	Cellular Processes	Cellular community - eukaryotes	10	215	201	7933	0.0497512	0.0464403	0.671684
30	Pentose phosphate pathway	Metabolism	Carbohydrate metabolism	3	215	30	7933	0.1	0.0465831	0.671684
5020	Prion disease	Human Diseases	Neurodegenerative disease	12	215	260	7933	0.0461538	0.0499972	0.671684
4145	Phagosome	Cellular Processes	Transport and catabolism	8	215	151	7933	0.0529801	0.052544	0.671684
640	Propanoate metabolism	Metabolism	Carbohydrate metabolism	3	215	32	7933	0.09375	0.0547335	0.671684
51	Fructose and mannose metabolism	Metabolism	Carbohydrate metabolism	3	215	33	7933	0.0909091	0.0590473	0.671684
4974	Protein digestion and absorption	Organismal Systems	Digestive system	6	215	103	7933	0.0582524	0.0605052	0.671684
603	Glycosphingolipid biosynthesis - globo and isoglobo series	Metabolism	Glycan biosynthesis and metabolism	2	215	15	7933	0.133333	0.0608961	0.671684
604	Glycosphingolipid biosynthesis - ganglio series	Metabolism	Glycan biosynthesis and metabolism	2	215	15	7933	0.133333	0.0608961	0.671684
3018	RNA degradation	Genetic Information Processing	Folding, sorting and degradation	5	215	79	7933	0.0632911	0.0626905	0.671684
500	Starch and sucrose metabolism	Metabolism	Carbohydrate metabolism	3	215	36	7933	0.0833333	0.0729061	0.728583
5143	African trypanosomiasis	Human Diseases	Infectious disease: parasitic	3	215	36	7933	0.0833333	0.0729061	0.728583
5416	Viral myocarditis	Human Diseases	Cardiovascular disease	4	215	59	7933	0.0677966	0.0752869	0.728583
4610	Complement and coagulation cascades	Organismal Systems	Immune system	5	215	85	7933	0.0588235	0.0803617	0.753391
511	Other glycan degradation	Metabolism	Glycan biosynthesis and metabolism	2	215	18	7933	0.111111	0.0841974	0.765431
4213	Longevity regulating pathway - multiple species	Organismal Systems	Aging	4	215	62	7933	0.0645161	0.0868062	0.765937
531	Glycosaminoglycan degradation	Metabolism	Glycan biosynthesis and metabolism	2	215	19	7933	0.105263	0.0924789	0.792676
4216	Ferroptosis	Cellular Processes	Cell growth and death	3	215	41	7933	0.0731707	0.0988522	0.823768
1240	Biosynthesis of cofactors	Metabolism	Global and overview maps	7	215	153	7933	0.0457516	0.121598	0.919735
3060	Protein export	Genetic Information Processing	Folding, sorting and degradation	2	215	23	7933	0.0869565	0.127675	0.919735
524	Neomycin, kanamycin and gentamicin biosynthesis	Metabolism	Biosynthesis of other secondary metabolites	1	215	5	7933	0.2	0.128392	0.919735
4933	AGE-RAGE signaling pathway in diabetic complications	Human Diseases	Endocrine and metabolic disease	5	215	100	7933	0.05	0.134688	0.919735
4115	p53 signaling pathway	Cellular Processes	Cell growth and death	4	215	73	7933	0.0547945	0.135608	0.919735
1230	Biosynthesis of amino acids	Metabolism	Global and overview maps	4	215	75	7933	0.0533333	0.14548	0.919735
5030	Cocaine addiction	Human Diseases	Substance dependence	3	215	49	7933	0.0612245	0.146682	0.919735
4142	Lysosome	Cellular Processes	Transport and catabolism	6	215	132	7933	0.0454545	0.148435	0.919735
5140	Leishmaniasis	Human Diseases	Infectious disease: parasitic	4	215	76	7933	0.0526316	0.15052	0.919735
4979	Cholesterol metabolism	Organismal Systems	Digestive system	3	215	50	7933	0.06	0.15312	0.919735
5144	Malaria	Human Diseases	Infectious disease: parasitic	3	215	50	7933	0.06	0.15312	0.919735
3010	Ribosome	Genetic Information Processing	Translation	6	215	134	7933	0.0447761	0.155958	0.919735
4922	Glucagon signaling pathway	Organismal Systems	Endocrine system	5	215	107	7933	0.046729	0.164482	0.919735
5207	Chemical carcinogenesis - receptor activation	Human Diseases	Cancer: overview	8	215	197	7933	0.0406091	0.16587	0.919735
4310	Wnt signaling pathway	Environmental Information Processing	Signal transduction	7	215	167	7933	0.0419162	0.167579	0.919735
4961	Endocrine and other factor-regulated calcium reabsorption	Organismal Systems	Excretory system	3	215	53	7933	0.0566038	0.172944	0.919735
5169	Epstein-Barr virus infection	Human Diseases	Infectious disease: viral	8	215	201	7933	0.039801	0.178972	0.919735
5205	Proteoglycans in cancer	Human Diseases	Cancer: overview	8	215	202	7933	0.039604	0.182317	0.919735
5165	Human papillomavirus infection	Human Diseases	Infectious disease: viral	12	215	331	7933	0.0362538	0.187173	0.919735
4340	Hedgehog signaling pathway	Environmental Information Processing	Signal transduction	3	215	56	7933	0.0535714	0.193446	0.919735
630	Glyoxylate and dicarboxylate metabolism	Metabolism	Carbohydrate metabolism	2	215	30	7933	0.0666667	0.194801	0.919735
740	Riboflavin metabolism	Metabolism	Metabolism of cofactors and vitamins	1	215	8	7933	0.125	0.197406	0.919735
4122	Sulfur relay system	Genetic Information Processing	Folding, sorting and degradation	1	215	8	7933	0.125	0.197406	0.919735
5134	Legionellosis	Human Diseases	Infectious disease: bacterial	3	215	57	7933	0.0526316	0.200412	0.919735
4911	Insulin secretion	Organismal Systems	Endocrine system	4	215	86	7933	0.0465116	0.204235	0.919735
240	Pyrimidine metabolism	Metabolism	Nucleotide metabolism	3	215	58	7933	0.0517241	0.207436	0.919735
4072	Phospholipase D signaling pathway	Environmental Information Processing	Signal transduction	6	215	147	7933	0.0408163	0.208636	0.919735
4370	VEGF signaling pathway	Environmental Information Processing	Signal transduction	3	215	59	7933	0.0508475	0.214515	0.919735
4512	ECM-receptor interaction	Environmental Information Processing	Signaling molecules and interaction	4	215	88	7933	0.0454545	0.215599	0.919735
4211	Longevity regulating pathway	Organismal Systems	Aging	4	215	89	7933	0.0449438	0.221346	0.919735
4727	GABAergic synapse	Organismal Systems	Nervous system	4	215	89	7933	0.0449438	0.221346	0.919735
4152	AMPK signaling pathway	Environmental Information Processing	Signal transduction	5	215	120	7933	0.0416667	0.225791	0.919735
4919	Thyroid hormone signaling pathway	Organismal Systems	Endocrine system	5	215	121	7933	0.0413223	0.230772	0.919735
5132	Salmonella infection	Human Diseases	Infectious disease: bacterial	9	215	249	7933	0.0361446	0.233971	0.919735
4714	Thermogenesis	Organismal Systems	Environmental adaptation	8	215	219	7933	0.0365297	0.243032	0.919735
4970	Salivary secretion	Organismal Systems	Digestive system	4	215	93	7933	0.0430108	0.24472	0.919735
760	Nicotinate and nicotinamide metabolism	Metabolism	Metabolism of cofactors and vitamins	2	215	35	7933	0.0571429	0.244978	0.919735
512	Mucin type O-glycan biosynthesis	Metabolism	Glycan biosynthesis and metabolism	2	215	36	7933	0.0555556	0.2551	0.919735
230	Purine metabolism	Metabolism	Nucleotide metabolism	5	215	126	7933	0.0396825	0.25613	0.919735
4110	Cell cycle	Cellular Processes	Cell growth and death	5	215	126	7933	0.0396825	0.25613	0.919735
5415	Diabetic cardiomyopathy	Human Diseases	Cardiovascular disease	7	215	190	7933	0.0368421	0.25656	0.919735
4380	Osteoclast differentiation	Organismal Systems	Development and regeneration	5	215	127	7933	0.0393701	0.261283	0.919735
1522	Endocrine resistance	Human Diseases	Drug resistance: antineoplastic	4	215	96	7933	0.0416667	0.262599	0.919735
4666	Fc gamma R-mediated phagocytosis	Organismal Systems	Immune system	4	215	96	7933	0.0416667	0.262599	0.919735
250	Alanine, aspartate and glutamate metabolism	Metabolism	Amino acid metabolism	2	215	37	7933	0.0540541	0.26523	0.919735
1250	Biosynthesis of nucleotide sugars	Metabolism	Global and overview maps	2	215	37	7933	0.0540541	0.26523	0.919735
5216	Thyroid cancer	Human Diseases	Cancer: specific types	2	215	37	7933	0.0540541	0.26523	0.919735
5340	Primary immunodeficiency	Human Diseases	Immune disease	2	215	37	7933	0.0540541	0.26523	0.919735
5206	MicroRNAs in cancer	Human Diseases	Cancer: overview	6	215	161	7933	0.0372671	0.271276	0.919735
4926	Relaxin signaling pathway	Organismal Systems	Endocrine system	5	215	129	7933	0.0387597	0.271663	0.919735
4664	Fc epsilon RI signaling pathway	Organismal Systems	Immune system	3	215	67	7933	0.0447761	0.272675	0.919735
4640	Hematopoietic cell lineage	Organismal Systems	Immune system	4	215	98	7933	0.0408163	0.274655	0.919735
4750	Inflammatory mediator regulation of TRP channels	Organismal Systems	Sensory system	4	215	98	7933	0.0408163	0.274655	0.919735
4068	FoxO signaling pathway	Environmental Information Processing	Signal transduction	5	215	131	7933	0.0381679	0.28213	0.919735
3040	Spliceosome	Genetic Information Processing	Transcription	5	215	132	7933	0.0378788	0.287393	0.919735
4920	Adipocytokine signaling pathway	Organismal Systems	Endocrine system	3	215	69	7933	0.0434783	0.287505	0.919735
5031	Amphetamine addiction	Human Diseases	Substance dependence	3	215	69	7933	0.0434783	0.287505	0.919735
4917	Prolactin signaling pathway	Organismal Systems	Endocrine system	3	215	70	7933	0.0428571	0.294946	0.919735
5225	Hepatocellular carcinoma	Human Diseases	Cancer: specific types	6	215	167	7933	0.0359281	0.299452	0.919735
5219	Bladder cancer	Human Diseases	Cancer: specific types	2	215	41	7933	0.0487805	0.305685	0.919735
4210	Apoptosis	Cellular Processes	Cell growth and death	5	215	136	7933	0.0367647	0.308619	0.919735
4530	Tight junction	Cellular Processes	Cellular community - eukaryotes	6	215	169	7933	0.035503	0.308972	0.919735
4137	Mitophagy - animal	Cellular Processes	Transport and catabolism	3	215	72	7933	0.0416667	0.30986	0.919735
5203	Viral carcinogenesis	Human Diseases	Cancer: overview	7	215	203	7933	0.0344828	0.312039	0.919735
5418	Fluid shear stress and atherosclerosis	Human Diseases	Cardiovascular disease	5	215	138	7933	0.0362319	0.319319	0.919735
5162	Measles	Human Diseases	Infectious disease: viral	5	215	139	7933	0.0359712	0.324686	0.919735
3320	PPAR signaling pathway	Organismal Systems	Endocrine system	3	215	74	7933	0.0405405	0.324799	0.919735
71	Fatty acid degradation	Metabolism	Lipid metabolism	2	215	43	7933	0.0465116	0.325777	0.919735
860	Porphyrin metabolism	Metabolism	Metabolism of cofactors and vitamins	2	215	43	7933	0.0465116	0.325777	0.919735
4140	Autophagy - animal	Cellular Processes	Transport and catabolism	5	215	141	7933	0.035461	0.33545	0.919735
970	Aminoacyl-tRNA biosynthesis	Genetic Information Processing	Translation	2	215	44	7933	0.0454545	0.335768	0.919735
4962	Vasopressin-regulated water reabsorption	Organismal Systems	Excretory system	2	215	44	7933	0.0454545	0.335768	0.919735
4931	Insulin resistance	Human Diseases	Endocrine and metabolic disease	4	215	108	7933	0.037037	0.336021	0.919735
5220	Chronic myeloid leukemia	Human Diseases	Cancer: specific types	3	215	76	7933	0.0394737	0.33974	0.919735
5017	Spinocerebellar ataxia	Human Diseases	Neurodegenerative disease	5	215	142	7933	0.0352113	0.340844	0.919735
3022	Basal transcription factors	Genetic Information Processing	Transcription	2	215	45	7933	0.0444444	0.345716	0.919735
5100	Bacterial invasion of epithelial cells	Human Diseases	Infectious disease: bacterial	3	215	77	7933	0.038961	0.347204	0.919735
5014	Amyotrophic lateral sclerosis	Human Diseases	Neurodegenerative disease	11	215	351	7933	0.031339	0.353917	0.919735
3050	Proteasome	Genetic Information Processing	Folding, sorting and degradation	2	215	46	7933	0.0434783	0.355615	0.919735
360	Phenylalanine metabolism	Metabolism	Amino acid metabolism	1	215	16	7933	0.0625	0.355988	0.919735
4668	TNF signaling pathway	Environmental Information Processing	Signal transduction	4	215	112	7933	0.0357143	0.360809	0.919735
620	Pyruvate metabolism	Metabolism	Carbohydrate metabolism	2	215	47	7933	0.0425532	0.36546	0.919735
4973	Carbohydrate digestion and absorption	Organismal Systems	Digestive system	2	215	47	7933	0.0425532	0.36546	0.919735
5224	Breast cancer	Human Diseases	Cancer: specific types	5	215	147	7933	0.0340136	0.367894	0.919735
4670	Leukocyte transendothelial migration	Organismal Systems	Immune system	4	215	114	7933	0.0350877	0.373202	0.925295
4621	NOD-like receptor signaling pathway	Organismal Systems	Immune system	6	215	184	7933	0.0326087	0.381581	0.938315
4214	Apoptosis - fly	Cellular Processes	Cell growth and death	2	215	49	7933	0.0408163	0.384974	0.938962
61	Fatty acid biosynthesis	Metabolism	Lipid metabolism	1	215	18	7933	0.0555556	0.390494	0.944743
4010	MAPK signaling pathway	Environmental Information Processing	Signal transduction	9	215	294	7933	0.0306122	0.402737	0.952574
4913	Ovarian steroidogenesis	Organismal Systems	Endocrine system	2	215	51	7933	0.0392157	0.404226	0.952574
4921	Oxytocin signaling pathway	Organismal Systems	Endocrine system	5	215	154	7933	0.0324675	0.405793	0.952574
4012	ErbB signaling pathway	Environmental Information Processing	Signal transduction	3	215	85	7933	0.0352941	0.406432	0.952574
5210	Colorectal cancer	Human Diseases	Cancer: specific types	3	215	86	7933	0.0348837	0.41374	0.957963
532	Glycosaminoglycan biosynthesis - chondroitin sulfate / dermatan sulfate	Metabolism	Glycan biosynthesis and metabolism	1	215	20	7933	0.05	0.423159	0.957963
670	One carbon pool by folate	Metabolism	Metabolism of cofactors and vitamins	1	215	20	7933	0.05	0.423159	0.957963
4540	Gap junction	Cellular Processes	Cellular community - eukaryotes	3	215	88	7933	0.0340909	0.42827	0.957963
770	Pantothenate and CoA biosynthesis	Metabolism	Metabolism of cofactors and vitamins	1	215	21	7933	0.047619	0.438832	0.957963
5130	Pathogenic Escherichia coli infection	Human Diseases	Infectious disease: bacterial	6	215	196	7933	0.0306122	0.439975	0.957963
900	Terpenoid backbone biosynthesis	Metabolism	Metabolism of terpenoids and polyketides	1	215	22	7933	0.0454545	0.454081	0.957963
5323	Rheumatoid arthritis	Human Diseases	Immune disease	3	215	92	7933	0.0326087	0.456935	0.957963
1212	Fatty acid metabolism	Metabolism	Global and overview maps	2	215	57	7933	0.0350877	0.46015	0.957963
4912	GnRH signaling pathway	Organismal Systems	Endocrine system	3	215	93	7933	0.0322581	0.464009	0.957963
515	Mannose type O-glycan biosynthesis	Metabolism	Glycan biosynthesis and metabolism	1	215	23	7933	0.0434783	0.468918	0.957963
3430	Mismatch repair	Genetic Information Processing	Replication and repair	1	215	23	7933	0.0434783	0.468918	0.957963
4614	Renin-angiotensin system	Organismal Systems	Endocrine system	1	215	23	7933	0.0434783	0.468918	0.957963
4964	Proximal tubule bicarbonate reclamation	Organismal Systems	Excretory system	1	215	23	7933	0.0434783	0.468918	0.957963
480	Glutathione metabolism	Metabolism	Metabolism of other amino acids	2	215	58	7933	0.0344828	0.469175	0.957963
5213	Endometrial cancer	Human Diseases	Cancer: specific types	2	215	58	7933	0.0344828	0.469175	0.957963
4657	IL-17 signaling pathway	Organismal Systems	Immune system	3	215	94	7933	0.0319149	0.471042	0.957963
5150	Staphylococcus aureus infection	Human Diseases	Infectious disease: bacterial	3	215	94	7933	0.0319149	0.471042	0.957963
5414	Dilated cardiomyopathy	Human Diseases	Cardiovascular disease	3	215	95	7933	0.0315789	0.478035	0.957963
4977	Vitamin digestion and absorption	Organismal Systems	Digestive system	1	215	24	7933	0.0416667	0.483353	0.957963
4151	PI3K-Akt signaling pathway	Environmental Information Processing	Signal transduction	10	215	353	7933	0.0283286	0.489487	0.957963
5215	Prostate cancer	Human Diseases	Cancer: specific types	3	215	97	7933	0.0309278	0.49189	0.957963
561	Glycerolipid metabolism	Metabolism	Lipid metabolism	2	215	61	7933	0.0327869	0.495704	0.957963
592	alpha-Linolenic acid metabolism	Metabolism	Lipid metabolism	1	215	25	7933	0.04	0.497398	0.957963
564	Glycerophospholipid metabolism	Metabolism	Lipid metabolism	3	215	98	7933	0.0306122	0.49875	0.957963
4925	Aldosterone synthesis and secretion	Organismal Systems	Endocrine system	3	215	98	7933	0.0306122	0.49875	0.957963
5231	Choline metabolism in cancer	Human Diseases	Cancer: overview	3	215	98	7933	0.0306122	0.49875	0.957963
5135	Yersinia infection	Human Diseases	Infectious disease: bacterial	4	215	136	7933	0.0294118	0.506075	0.957963
4914	Progesterone-mediated oocyte maturation	Organismal Systems	Endocrine system	3	215	101	7933	0.029703	0.519046	0.957963
4916	Melanogenesis	Organismal Systems	Endocrine system	3	215	101	7933	0.029703	0.519046	0.957963
4320	Dorso-ventral axis formation	Organismal Systems	Development and regeneration	1	215	27	7933	0.037037	0.524357	0.957963
4966	Collecting duct acid secretion	Organismal Systems	Excretory system	1	215	27	7933	0.037037	0.524357	0.957963
4927	Cortisol synthesis and secretion	Organismal Systems	Endocrine system	2	215	65	7933	0.0307692	0.529744	0.957963
650	Butanoate metabolism	Metabolism	Carbohydrate metabolism	1	215	28	7933	0.0357143	0.537292	0.957963
4660	T cell receptor signaling pathway	Organismal Systems	Immune system	3	215	104	7933	0.0288462	0.538894	0.957963
5016	Huntington disease	Human Diseases	Neurodegenerative disease	8	215	293	7933	0.0273038	0.543034	0.957963
5221	Acute myeloid leukemia	Human Diseases	Cancer: specific types	2	215	67	7933	0.0298507	0.546172	0.957963
591	Linoleic acid metabolism	Metabolism	Lipid metabolism	1	215	29	7933	0.0344828	0.549877	0.957963
5010	Alzheimer disease	Human Diseases	Neurodegenerative disease	10	215	371	7933	0.0269542	0.553834	0.957963
830	Retinol metabolism	Metabolism	Metabolism of cofactors and vitamins	2	215	68	7933	0.0294118	0.554236	0.957963
5310	Asthma	Human Diseases	Immune disease	1	215	30	7933	0.0333333	0.562121	0.957963
4924	Renin secretion	Organismal Systems	Endocrine system	2	215	69	7933	0.0289855	0.562198	0.957963
5204	Chemical carcinogenesis - DNA adducts	Human Diseases	Cancer: overview	2	215	69	7933	0.0289855	0.562198	0.957963
3013	Nucleocytoplasmic transport	Genetic Information Processing	Translation	3	215	108	7933	0.0277778	0.56462	0.957963
982	Drug metabolism - cytochrome P450	Metabolism	Xenobiotics biodegradation and metabolism	2	215	70	7933	0.0285714	0.570058	0.957963
4391	Hippo signaling pathway - fly	Environmental Information Processing	Signal transduction	2	215	70	7933	0.0285714	0.570058	0.957963
5120	Epithelial cell signaling in Helicobacter pylori infection	Human Diseases	Infectious disease: bacterial	2	215	70	7933	0.0285714	0.570058	0.957963
5226	Gastric cancer	Human Diseases	Cancer: specific types	4	215	148	7933	0.027027	0.573235	0.957963
52	Galactose metabolism	Metabolism	Carbohydrate metabolism	1	215	31	7933	0.0322581	0.574033	0.957963
410	beta-Alanine metabolism	Metabolism	Metabolism of other amino acids	1	215	31	7933	0.0322581	0.574033	0.957963
4710	Circadian rhythm	Organismal Systems	Environmental adaptation	1	215	31	7933	0.0322581	0.574033	0.957963
5163	Human cytomegalovirus infection	Human Diseases	Infectious disease: viral	6	215	225	7933	0.0266667	0.574778	0.957963
4261	Adrenergic signaling in cardiomyocytes	Organismal Systems	Circulatory system	4	215	150	7933	0.0266667	0.583928	0.962284
5223	Non-small cell lung cancer	Human Diseases	Cancer: specific types	2	215	72	7933	0.0277778	0.585472	0.962284
4341	Hedgehog signaling pathway - fly	Environmental Information Processing	Signal transduction	1	215	33	7933	0.030303	0.596899	0.962284
5022	Pathways of neurodegeneration - multiple diseases	Human Diseases	Neurodegenerative disease	12	215	463	7933	0.0259179	0.606805	0.962284
5214	Glioma	Human Diseases	Cancer: specific types	2	215	75	7933	0.0266667	0.607825	0.962284
3020	RNA polymerase	Genetic Information Processing	Transcription	1	215	34	7933	0.0294118	0.607869	0.962284
4218	Cellular senescence	Cellular Processes	Cell growth and death	4	215	156	7933	0.025641	0.615066	0.962284
980	Metabolism of xenobiotics by cytochrome P450	Metabolism	Xenobiotics biodegradation and metabolism	2	215	76	7933	0.0263158	0.61507	0.962284
4971	Gastric acid secretion	Organismal Systems	Digestive system	2	215	76	7933	0.0263158	0.61507	0.962284
5133	Pertussis	Human Diseases	Infectious disease: bacterial	2	215	76	7933	0.0263158	0.61507	0.962284
5412	Arrhythmogenic right ventricular cardiomyopathy	Human Diseases	Cardiovascular disease	2	215	77	7933	0.025974	0.622213	0.962284
350	Tyrosine metabolism	Metabolism	Amino acid metabolism	1	215	36	7933	0.0277778	0.628927	0.962284
3030	DNA replication	Genetic Information Processing	Replication and repair	1	215	36	7933	0.0277778	0.628927	0.962284
4721	Synaptic vesicle cycle	Organismal Systems	Nervous system	2	215	78	7933	0.025641	0.629254	0.962284
4722	Neurotrophin signaling pathway	Organismal Systems	Nervous system	3	215	119	7933	0.0252101	0.630694	0.962284
4935	Growth hormone synthesis, secretion and action	Organismal Systems	Endocrine system	3	215	119	7933	0.0252101	0.630694	0.962284
4960	Aldosterone-regulated sodium reabsorption	Organismal Systems	Excretory system	1	215	37	7933	0.027027	0.639029	0.962284
190	Oxidative phosphorylation	Metabolism	Energy metabolism	3	215	121	7933	0.0247934	0.64194	0.962284
983	Drug metabolism - other enzymes	Metabolism	Xenobiotics biodegradation and metabolism	2	215	80	7933	0.025	0.64303	0.962284
4662	B cell receptor signaling pathway	Organismal Systems	Immune system	2	215	80	7933	0.025	0.64303	0.962284
5161	Hepatitis B	Human Diseases	Infectious disease: viral	4	215	162	7933	0.0246914	0.644731	0.962284
4146	Peroxisome	Cellular Processes	Transport and catabolism	2	215	82	7933	0.0243902	0.656402	0.965016
4260	Cardiac muscle contraction	Organismal Systems	Circulatory system	2	215	83	7933	0.0240964	0.662937	0.965016
4650	Natural killer cell mediated cytotoxicity	Organismal Systems	Immune system	3	215	125	7933	0.024	0.663706	0.965016
5131	Shigellosis	Human Diseases	Infectious disease: bacterial	6	215	247	7933	0.0242915	0.665482	0.965016
260	Glycine, serine and threonine metabolism	Metabolism	Amino acid metabolism	1	215	40	7933	0.025	0.667724	0.965016
5033	Nicotine addiction	Human Diseases	Substance dependence	1	215	40	7933	0.025	0.667724	0.965016
3440	Homologous recombination	Genetic Information Processing	Replication and repair	1	215	41	7933	0.0243902	0.676775	0.965016
5208	Chemical carcinogenesis - reactive oxygen species	Human Diseases	Cancer: overview	5	215	210	7933	0.0238095	0.678284	0.965016
4144	Endocytosis	Cellular Processes	Transport and catabolism	6	215	251	7933	0.0239044	0.680612	0.965016
4013	MAPK signaling pathway - fly	Environmental Information Processing	Signal transduction	2	215	86	7933	0.0232558	0.681945	0.965016
4742	Taste transduction	Organismal Systems	Sensory system	2	215	86	7933	0.0232558	0.681945	0.965016
380	Tryptophan metabolism	Metabolism	Amino acid metabolism	1	215	42	7933	0.0238095	0.68558	0.965606
4728	Dopaminergic synapse	Organismal Systems	Nervous system	3	215	132	7933	0.0227273	0.699465	0.966562
4976	Bile secretion	Organismal Systems	Digestive system	2	215	89	7933	0.0224719	0.700072	0.966562
5410	Hypertrophic cardiomyopathy	Human Diseases	Cardiovascular disease	2	215	90	7933	0.0222222	0.705922	0.966562
4270	Vascular smooth muscle contraction	Organismal Systems	Circulatory system	3	215	134	7933	0.0223881	0.709139	0.966562
2010	ABC transporters	Environmental Information Processing	Membrane transport	1	215	45	7933	0.0222222	0.71059	0.966562
4624	Toll and Imd signaling pathway	Organismal Systems	Immune system	1	215	45	7933	0.0222222	0.71059	0.966562
5032	Morphine addiction	Human Diseases	Substance dependence	2	215	91	7933	0.021978	0.711677	0.966562
4212	Longevity regulating pathway - worm	Organismal Systems	Aging	2	215	92	7933	0.0217391	0.717338	0.966562
5222	Small cell lung cancer	Human Diseases	Cancer: specific types	2	215	92	7933	0.0217391	0.717338	0.966562
4930	Type II diabetes mellitus	Human Diseases	Endocrine and metabolic disease	1	215	46	7933	0.0217391	0.718478	0.966562
4910	Insulin signaling pathway	Organismal Systems	Endocrine system	3	215	137	7933	0.0218978	0.723201	0.968203
3420	Nucleotide excision repair	Genetic Information Processing	Replication and repair	1	215	47	7933	0.0212766	0.726152	0.968203
280	Valine, leucine and isoleucine degradation	Metabolism	Amino acid metabolism	1	215	48	7933	0.0208333	0.733618	0.97383
565	Ether lipid metabolism	Metabolism	Lipid metabolism	1	215	49	7933	0.0204082	0.740882	0.979139
4080	Neuroactive ligand-receptor interaction	Environmental Information Processing	Signaling molecules and interaction	8	215	353	7933	0.0226629	0.747756	0.979845
270	Cysteine and methionine metabolism	Metabolism	Amino acid metabolism	1	215	50	7933	0.02	0.747948	0.979845
330	Arginine and proline metabolism	Metabolism	Amino acid metabolism	1	215	51	7933	0.0196078	0.754823	0.980953
4613	Neutrophil extracellular trap formation	Organismal Systems	Immune system	4	215	188	7933	0.0212766	0.755333	0.980953
5146	Amoebiasis	Human Diseases	Infectious disease: parasitic	2	215	101	7933	0.019802	0.764198	0.981081
5202	Transcriptional misregulation in cancer	Human Diseases	Cancer: overview	4	215	191	7933	0.0209424	0.766215	0.981081
4514	Cell adhesion molecules	Environmental Information Processing	Signaling molecules and interaction	3	215	149	7933	0.0201342	0.774208	0.981081
5167	Kaposi sarcoma-associated herpesvirus infection	Human Diseases	Infectious disease: viral	4	215	194	7933	0.0206186	0.776717	0.981081
4923	Regulation of lipolysis in adipocytes	Organismal Systems	Endocrine system	1	215	55	7933	0.0181818	0.780504	0.981081
4932	Non-alcoholic fatty liver disease	Human Diseases	Endocrine and metabolic disease	3	215	151	7933	0.0198675	0.78192	0.981081
4928	Parathyroid hormone synthesis, secretion and action	Organismal Systems	Endocrine system	2	215	106	7933	0.0188679	0.787219	0.981081
4150	mTOR signaling pathway	Environmental Information Processing	Signal transduction	3	215	155	7933	0.0193548	0.796696	0.981081
4934	Cushing syndrome	Human Diseases	Endocrine and metabolic disease	3	215	155	7933	0.0193548	0.796696	0.981081
4390	Hippo signaling pathway	Environmental Information Processing	Signal transduction	3	215	157	7933	0.0191083	0.803766	0.981081
4730	Long-term depression	Organismal Systems	Nervous system	1	215	60	7933	0.0166667	0.808871	0.981081
4978	Mineral absorption	Organismal Systems	Digestive system	1	215	60	7933	0.0166667	0.808871	0.981081
5145	Toxoplasmosis	Human Diseases	Infectious disease: parasitic	2	215	112	7933	0.0178571	0.812225	0.981081
140	Steroid hormone biosynthesis	Metabolism	Lipid metabolism	1	215	61	7933	0.0163934	0.814091	0.981081
590	Arachidonic acid metabolism	Metabolism	Lipid metabolism	1	215	61	7933	0.0163934	0.814091	0.981081
4725	Cholinergic synapse	Organismal Systems	Nervous system	2	215	113	7933	0.0176991	0.81613	0.981081
4726	Serotonergic synapse	Organismal Systems	Nervous system	2	215	113	7933	0.0176991	0.81613	0.981081
4724	Glutamatergic synapse	Organismal Systems	Nervous system	2	215	114	7933	0.0175439	0.819962	0.981081
4630	JAK-STAT signaling pathway	Environmental Information Processing	Signal transduction	3	215	162	7933	0.0185185	0.820547	0.981081
310	Lysine degradation	Metabolism	Amino acid metabolism	1	215	63	7933	0.015873	0.824108	0.981081
4623	Cytosolic DNA-sensing pathway	Organismal Systems	Immune system	1	215	63	7933	0.015873	0.824108	0.981081
4929	GnRH secretion	Organismal Systems	Endocrine system	1	215	64	7933	0.015625	0.828913	0.982901
5321	Inflammatory bowel disease	Human Diseases	Immune disease	1	215	65	7933	0.0153846	0.833587	0.983645
4022	cGMP-PKG signaling pathway	Environmental Information Processing	Signal transduction	3	215	167	7933	0.0179641	0.836098	0.983645
4720	Long-term potentiation	Organismal Systems	Nervous system	1	215	67	7933	0.0149254	0.842558	0.98575
5211	Renal cell carcinoma	Human Diseases	Cancer: specific types	1	215	69	7933	0.0144928	0.851048	0.98575
4622	RIG-I-like receptor signaling pathway	Organismal Systems	Immune system	1	215	70	7933	0.0142857	0.85512	0.98575
4024	cAMP signaling pathway	Environmental Information Processing	Signal transduction	4	215	221	7933	0.0180995	0.855258	0.98575
5218	Melanoma	Human Diseases	Cancer: specific types	1	215	72	7933	0.0138889	0.862935	0.98575
1524	Platinum drug resistance	Human Diseases	Drug resistance: antineoplastic	1	215	73	7933	0.0136986	0.866684	0.98575
5152	Tuberculosis	Human Diseases	Infectious disease: bacterial	3	215	179	7933	0.0167598	0.868772	0.98575
4114	Oocyte meiosis	Cellular Processes	Cell growth and death	2	215	130	7933	0.0153846	0.872256	0.98575
5212	Pancreatic cancer	Human Diseases	Cancer: specific types	1	215	76	7933	0.0131579	0.877329	0.98575
5171	Coronavirus disease - COVID-19	Human Diseases	Infectious disease: viral	4	215	231	7933	0.017316	0.877748	0.98575
5322	Systemic lupus erythematosus	Human Diseases	Immune disease	2	215	134	7933	0.0149254	0.882953	0.98575
5034	Alcoholism	Human Diseases	Substance dependence	3	215	186	7933	0.016129	0.885071	0.98575
1521	EGFR tyrosine kinase inhibitor resistance	Human Diseases	Drug resistance: antineoplastic	1	215	79	7933	0.0126582	0.887127	0.98575
4371	Apelin signaling pathway	Environmental Information Processing	Signal transduction	2	215	139	7933	0.0143885	0.895164	0.98575
4723	Retrograde endocannabinoid signaling	Organismal Systems	Nervous system	2	215	141	7933	0.0141844	0.899709	0.98575
4936	Alcoholic liver disease	Human Diseases	Endocrine and metabolic disease	2	215	141	7933	0.0141844	0.899709	0.98575
5235	PD-L1 expression and PD-1 checkpoint pathway in cancer	Human Diseases	Cancer: overview	1	215	89	7933	0.011236	0.914498	0.98575
5200	Pathways in cancer	Human Diseases	Cancer: overview	10	215	530	7933	0.0188679	0.917192	0.98575
4361	Axon regeneration	Organismal Systems	Development and regeneration	1	215	92	7933	0.0108696	0.921339	0.98575
4658	Th1 and Th2 cell differentiation	Organismal Systems	Immune system	1	215	92	7933	0.0108696	0.921339	0.98575
4350	TGF-beta signaling pathway	Environmental Information Processing	Signal transduction	1	215	94	7933	0.0106383	0.925594	0.98575
4015	Rap1 signaling pathway	Environmental Information Processing	Signal transduction	3	215	210	7933	0.0142857	0.928127	0.98575
5160	Hepatitis C	Human Diseases	Infectious disease: viral	2	215	157	7933	0.0127389	0.929994	0.98575
5170	Human immunodeficiency virus 1 infection	Human Diseases	Infectious disease: viral	3	215	212	7933	0.0141509	0.93095	0.98575
3015	mRNA surveillance pathway	Genetic Information Processing	Translation	1	215	97	7933	0.0103093	0.93155	0.98575
4713	Circadian entrainment	Organismal Systems	Environmental adaptation	1	215	97	7933	0.0103093	0.93155	0.98575
4217	Necroptosis	Cellular Processes	Cell growth and death	2	215	159	7933	0.0125786	0.933109	0.98575
4972	Pancreatic secretion	Organismal Systems	Digestive system	1	215	102	7933	0.00980392	0.940442	0.98575
5142	Chagas disease	Human Diseases	Infectious disease: parasitic	1	215	102	7933	0.00980392	0.940442	0.98575
4064	NF-kappa B signaling pathway	Environmental Information Processing	Signal transduction	1	215	103	7933	0.00970874	0.942077	0.98575
4620	Toll-like receptor signaling pathway	Organismal Systems	Immune system	1	215	104	7933	0.00961538	0.943667	0.98575
4625	C-type lectin receptor signaling pathway	Organismal Systems	Immune system	1	215	104	7933	0.00961538	0.943667	0.98575
5164	Influenza A	Human Diseases	Infectious disease: viral	2	215	171	7933	0.0116959	0.949217	0.98575
4659	Th17 cell differentiation	Organismal Systems	Immune system	1	215	108	7933	0.00925926	0.949606	0.98575
4014	Ras signaling pathway	Environmental Information Processing	Signal transduction	3	215	232	7933	0.012931	0.95408	0.986979
4360	Axon guidance	Organismal Systems	Development and regeneration	2	215	182	7933	0.010989	0.960686	0.989297
4071	Sphingolipid signaling pathway	Environmental Information Processing	Signal transduction	1	215	119	7933	0.00840336	0.962915	0.989297
4062	Chemokine signaling pathway	Organismal Systems	Immune system	2	215	192	7933	0.0104167	0.968929	0.992077
4120	Ubiquitin mediated proteolysis	Genetic Information Processing	Folding, sorting and degradation	1	215	142	7933	0.00704225	0.980497	0.996609
4550	Signaling pathways regulating pluripotency of stem cells	Cellular Processes	Cellular community - eukaryotes	1	215	143	7933	0.00699301	0.981035	0.996609
4810	Regulation of actin cytoskeleton	Cellular Processes	Cell motility	2	215	218	7933	0.00917431	0.983321	0.996609
4020	Calcium signaling pathway	Environmental Information Processing	Signal transduction	2	215	239	7933	0.0083682	0.990005	0.999996
4060	Cytokine-cytokine receptor interaction	Environmental Information Processing	Signaling molecules and interaction	2	215	295	7933	0.00677966	0.997536	0.999996
5168	Herpes simplex virus 1 infection	Human Diseases	Infectious disease: viral	5	215	495	7933	0.010101	0.997997	0.999996
4740	Olfactory transduction	Organismal Systems	Sensory system	1	215	438	7933	0.00228311	0.999996	0.999996
